# Supplementary material for: BRCA1 deficiency specific base substitution mutagenesis is dependent on translesion synthesis and regulated by 53BP1
Source: Nat Commun. 2022 Jan 11;13:226. doi: 10.1038/s41467-021-27872-7 (PMC8752635; doi:10.1038/s41467-021-27872-7)
Supplement: Supplementary file 4 — Supplementary Data 1 [file 41467_2021_27872_MOESM4_ESM.xlsx]

## Sheet: SD1
Supplementary Data 1: Sequencing statistics
sample	genotype	treatment	sequencing method	number of reads	aligned precentage	median insert size	mean mapping quality	mean coverage
sample1	53BP1	starting clone	Illumina HiSeq X Ten, 2x150 bp	164279989	0.9824	283	57.8264	22.5808
sample2	53BP1	mock	Illumina HiSeq X Ten, 2x150 bp	168029121	0.9816	281	57.7563	23.0334
sample3	53BP1	mock	Illumina HiSeq X Ten, 2x150 bp	195192977	0.9819	280	57.8229	26.8193
sample4	53BP1	mock	Illumina HiSeq X Ten, 2x150 bp	236871438	0.983	270	57.6765	32.3677
sample5	53BP1	cisplatin	Illumina HiSeq X Ten, 2x150 bp	168832182	0.9766	276	57.4996	22.8422
sample6	53BP1	cisplatin	Illumina HiSeq X Ten, 2x150 bp	139411814	0.979	281	57.7098	19.0316
sample7	53BP1	cisplatin	Illumina HiSeq X Ten, 2x150 bp	154318947	0.9814	276	57.736	21.1075
sample8	53BP1 BRCA1	starting clone	Illumina HiSeq X Ten, 2x150 bp	202800072	0.987	290	57.8261	27.9957
sample9	53BP1 BRCA1	mock	Illumina HiSeq X Ten, 2x150 bp	180605684	0.9867	286	57.8299	24.8969
sample10	53BP1 BRCA1	mock	Illumina HiSeq X Ten, 2x150 bp	197988380	0.987	284	57.8356	27.3257
sample11	53BP1 BRCA1	mock	Illumina HiSeq X Ten, 2x150 bp	209050743	0.9863	286	57.7791	28.8109
sample12	53BP1 BRCA1	cisplatin	Illumina HiSeq X Ten, 2x150 bp	208411532	0.9867	289	57.6439	28.4883
sample13	53BP1 BRCA1	cisplatin	Illumina HiSeq X Ten, 2x150 bp	212374825	0.9841	284	57.1734	28.4532
sample14	53BP1 BRCA1	cisplatin	Illumina HiSeq X Ten, 2x150 bp	205669580	0.984	277	57.0879	27.0578
sample15	BRCA1	starting clone	Illumina HiSeq 2500, 2x125 bp	203726838	0.9892	518	57.8049	28.1776
sample16	BRCA1	mock	Illumina HiSeq 2500, 2x125 bp	195395693	0.9896	457	57.5998	22.6113
sample17	BRCA1	mock	Illumina HiSeq 2500, 2x125 bp	206658149	0.9901	470	57.7785	24.0058
sample18	BRCA1	mock	DNB-Seq 2x150 bp	249457820	0.9902	266	57.9794	34.7696
sample19	BRCA1	mock	DNB-Seq 2x150 bp	263510770	0.9902	265	57.9985	36.7462
sample20	BRCA1	mock	DNB-Seq 2x150 bp	281936969	0.9898	261	57.9202	39.176
sample21	BRCA1	mock	DNB-Seq 2x150 bp	300037199	0.9908	262	57.9913	41.8238
sample22	BRCA1	cisplatin	Illumina HiSeq 2500, 2x150 bp	165433470	0.985	527	57.773	22.7022
sample23	BRCA1	cisplatin	Illumina HiSeq 2500, 2x125 bp	323509994	0.9912	537	57.917	45.0199
sample24	BRCA1	cisplatin	Illumina HiSeq 2500, 2x125 bp	243716879	0.9893	339	57.3101	28.28
sample25	BRCA2	starting clone	Illumina HiSeq 2500, 2x125 bp	281355408	0.9893	334	57.5897	32.8088
sample26	BRCA2	mock	Illumina HiSeq 2500, 2x125 bp	273555231	0.9914	327	57.6253	31.9135
sample27	BRCA2	mock	Illumina HiSeq 2500, 2x125 bp	256825498	0.9873	303	57.6698	29.7514
sample28	BRCA2	mock	Illumina HiSeq 2500, 2x125 bp	303868891	0.993	357	56.8345	35.1508
sample29	BRCA2	cisplatin	Illumina HiSeq 2500, 2x125 bp	280225395	0.9926	363	56.7407	32.0386
sample30	BRCA2	cisplatin	Illumina HiSeq 2500, 2x125 bp	271359748	0.9919	340	57.2105	31.6346
sample31	BRCA2	cisplatin	Illumina HiSeq 2500, 2x125 bp	263963304	0.9916	370	57.0986	30.521
sample32	KU70	starting clone	Illumina HiSeq 2500, 2x150 bp	207089857	0.9882	532	57.7479	28.541
sample33	KU70	starting clone	Illumina HiSeq 2500, 2x150 bp	272522524	0.9831	326	57.2822	31.4768
sample34	KU70	mock	Illumina HiSeq 2500, 2x150 bp	171913644	0.9914	493	57.7335	19.9802
sample35	KU70	mock	Illumina HiSeq 2500, 2x150 bp	265170480	0.9847	329	57.4483	30.5819
sample36	KU70	mock	Illumina HiSeq 2500, 2x150 bp	286364219	0.9846	336	56.6132	32.3166
sample37	KU70	mock	Illumina HiSeq 2500, 2x150 bp	258803967	0.9867	325	57.1591	29.6728
sample38	KU70	cisplatin	Illumina HiSeq 2500, 2x150 bp	180595326	0.9876	535	57.8283	24.4765
sample39	KU70	cisplatin	Illumina HiSeq X Ten, 2x150 bp	258818761	0.9809	313	57.5626	35.0584
sample40	KU70	cisplatin	Illumina HiSeq X Ten, 2x150 bp	236386645	0.979	317	57.5001	32.0706
sample41	KU70 BRCA1	starting clone	Illumina HiSeq X Ten, 2x150 bp	211120737	0.9802	315	57.6023	28.8314
sample42	KU70 BRCA1	mock	Illumina HiSeq X Ten, 2x150 bp	220536146	0.9804	321	57.6239	30.1295
sample43	KU70 BRCA1	mock	Illumina HiSeq X Ten, 2x150 bp	192068498	0.9808	318	57.6829	26.2783
sample44	KU70 BRCA1	mock	Illumina HiSeq X Ten, 2x150 bp	193430105	0.9778	285	57.6449	26.3646
sample45	KU70 BRCA1	cisplatin	Illumina HiSeq X Ten, 2x150 bp	191743402	0.9801	298	57.6756	26.1877
sample46	KU70 BRCA1	cisplatin	Illumina HiSeq X Ten, 2x150 bp	221666767	0.9788	310	57.5769	30.1896
sample47	KU70 BRCA1	cisplatin	Illumina HiSeq X Ten, 2x150 bp	206745170	0.9773	314	57.495	28.0486
sample48	POLH	starting clone	Illumina HiSeq X Ten, 2x150 bp	224577057	0.9783	312	57.555	30.4289
sample49	POLH	mock	Illumina HiSeq X Ten, 2x150 bp	197477689	0.9774	309	57.6055	26.8137
sample50	POLH	mock	Illumina HiSeq X Ten, 2x150 bp	195787000	0.9809	289	57.7993	26.6114
sample51	POLH	mock	Illumina HiSeq X Ten, 2x150 bp	177195328	0.9822	298	57.8364	24.1465
sample52	POLH BRCA1	starting clone	Illumina HiSeq X Ten, 2x150 bp	236228862	0.9784	317	57.6551	32.1708
sample53	POLH BRCA1	mock	Illumina HiSeq X Ten, 2x150 bp	215119892	0.9778	317	57.6484	29.3022
sample54	POLH BRCA1	mock	Illumina HiSeq X Ten, 2x150 bp	174859606	0.9826	288	57.7889	23.935
sample55	POLH BRCA1	mock	Illumina HiSeq X Ten, 2x150 bp	184363624	0.9828	296	57.8103	25.2518
sample56	POLK	starting clone	Illumina HiSeq X Ten, 2x150 bp	206587808	0.9799	321	57.6616	27.9084
sample57	POLK	mock	Illumina HiSeq X Ten, 2x150 bp	196086738	0.9823	312	57.8559	26.9062
sample58	POLK	mock	Illumina HiSeq X Ten, 2x150 bp	189662302	0.9827	320	57.8699	26.0437
sample59	POLK	mock	Illumina HiSeq X Ten, 2x150 bp	191656497	0.9811	320	57.8293	26.226
sample60	POLK BRCA1	starting clone	Illumina HiSeq X Ten, 2x150 bp	178285246	0.9859	322	57.8186	24.5241
sample61	POLK BRCA1	mock	Illumina HiSeq X Ten, 2x150 bp	178485854	0.9826	294	57.5566	24.2984
sample62	POLK BRCA1	mock	Illumina HiSeq X Ten, 2x150 bp	201436703	0.977	291	57.5631	27.3921
sample63	POLK BRCA1	mock	Illumina HiSeq X Ten, 2x150 bp	179971965	0.9798	312	57.6766	24.5904
sample64	REV1	starting clone	Illumina HiSeq X Ten, 2x150 bp	207622707	0.9873	289	57.669	28.3232
sample65	REV1	mock	Illumina HiSeq X Ten, 2x150 bp	215830361	0.9866	304	57.6769	29.4883
sample66	REV1	mock	Illumina HiSeq X Ten, 2x150 bp	171446501	0.9877	299	57.6983	23.3807
sample67	REV1	mock	Illumina HiSeq X Ten, 2x150 bp	196623926	0.9876	301	57.698	26.8882
sample68	REV1 BRCA1	starting clone	Illumina HiSeq X Ten, 2x150 bp	198973406	0.9866	310	57.657	27.0762
sample69	REV1 BRCA1	mock	Illumina HiSeq X Ten, 2x150 bp	217093460	0.9873	314	57.7617	29.7306
sample70	REV1 BRCA1	mock	Illumina HiSeq X Ten, 2x150 bp	193882278	0.9884	289	57.7258	26.4538
sample71	REV1 BRCA1	mock	Illumina HiSeq X Ten, 2x150 bp	222319924	0.987	307	57.7276	30.3773
sample72	WT	starting clone	Illumina HiSeq 2500, 2x125 bp	219208126	0.9903	316	57.6556	25.5687
sample73	WT	mock	Illumina HiSeq 2500, 2x125 bp	224620760	0.9876	318	57.7507	26.1209
sample74	WT	mock	Illumina HiSeq X Ten, 2x150 bp	196671375	0.9855	325	57.8587	26.9858
sample75	WT	mock	Illumina HiSeq X Ten, 2x150 bp	206181102	0.9871	332	58.0493	28.2225
sample76	WT	cisplatin	Illumina HiSeq 2500, 2x125 bp	242839254	0.9878	299	57.7559	28.2602
sample77	WT	cisplatin	Illumina HiSeq X Ten, 2x150 bp	213727844	0.9869	329	57.9505	29.3629
sample78	WT	cisplatin	Illumina HiSeq X Ten, 2x150 bp	247513594	0.9698	325	57.9687	33.1803
sample79	POLK BRCA1	cisplatin	Illumina HiSeq X Ten, 2x150 bp	196469815	0.9727	362	57.5724	26.1624
sample80	POLK BRCA1	cisplatin	Illumina HiSeq X Ten, 2x150 bp	223993826	0.9817	364	58.078	30.5808
