# Supplementary material for: BRCA1 deficiency specific base substitution mutagenesis is dependent on translesion synthesis and regulated by 53BP1
Source: Nat Commun. 2022 Jan 11;13:226. doi: 10.1038/s41467-021-27872-7 (PMC8752635; doi:10.1038/s41467-021-27872-7)
Supplement: Supplementary file 5 — Supplementary Data 2 [file 41467_2021_27872_MOESM5_ESM.xlsx]

## Sheet: SD2
Supplementary Data 2: Catalog of all detected and post-filtered SBSs in the present study
sample	chr	pos	type	score	ref	mut	cov	mut_freq	cleanliness	genotype	treatment	SNV triplet
sample1	4	16443415	SNV	2.4	G	A	14	0.214	1	53BP1	starting clone	G[C>T]G
sample2	1	30984192	SNV	3.03	C	T	29	0.414	1	53BP1	mock	C[C>T]T
sample2	1	73976741	SNV	7.18	C	A	27	0.667	1	53BP1	mock	T[C>A]T
sample2	1	147312523	SNV	5.89	G	T	23	0.652	1	53BP1	mock	T[C>A]C
sample2	1	151516279	SNV	4.87	G	A	21	0.619	1	53BP1	mock	A[C>T]T
sample2	1	168184884	SNV	3.16	G	T	19	0.526	0.95	53BP1	mock	G[C>A]A
sample2	2	441182	SNV	4.57	G	A	41	0.317	1	53BP1	mock	G[C>T]T
sample2	2	4562985	SNV	3.35	T	A	54	0.278	1	53BP1	mock	T[T>A]T
sample2	2	7983241	SNV	3.54	G	T	20	0.35	1	53BP1	mock	G[C>A]C
sample2	2	17091793	SNV	2.99	A	G	23	0.391	1	53BP1	mock	G[T>C]T
sample2	2	48585503	SNV	3.17	A	G	22	0.364	0.97	53BP1	mock	G[T>C]G
sample2	2	76124698	SNV	5.07	C	A	30	0.4	0.978	53BP1	mock	G[C>A]A
sample2	2	86317574	SNV	3.28	G	A	24	0.5	1	53BP1	mock	A[C>T]A
sample2	2	102897528	SNV	4.49	C	T	35	0.343	0.972	53BP1	mock	C[C>T]C
sample2	2	105490305	SNV	3.71	A	G	17	0.294	1	53BP1	mock	A[T>C]A
sample2	2	131085621	SNV	4.04	C	T	35	0.486	0.96	53BP1	mock	G[C>T]C
sample2	2	132095871	SNV	4.52	A	T	31	0.452	1	53BP1	mock	C[T>A]C
sample2	2	137203867	SNV	2.47	G	T	38	0.342	1	53BP1	mock	A[C>A]A
sample2	2	143646785	SNV	4.62	T	A	30	0.333	0.964	53BP1	mock	G[T>A]A
sample2	3	58877896	SNV	2.49	G	T	16	0.5	1	53BP1	mock	T[C>A]A
sample2	3	73731051	SNV	3.45	T	C	20	0.75	0.952	53BP1	mock	G[T>C]A
sample2	3	86968446	SNV	2.53	A	G	10	0.5	1	53BP1	mock	A[T>C]A
sample2	3	87528666	SNV	2.6	A	G	20	0.5	1	53BP1	mock	G[T>C]C
sample2	3	98575412	SNV	4.38	C	A	15	0.533	0.958	53BP1	mock	G[C>A]A
sample2	4	20690868	SNV	4.98	T	A	18	0.556	0.971	53BP1	mock	G[T>A]T
sample2	4	52514254	SNV	6.5	T	C	19	0.579	1	53BP1	mock	T[T>C]G
sample2	4	71242283	SNV	3.84	G	A	23	0.609	0.95	53BP1	mock	A[C>T]T
sample2	4	76002708	SNV	3.17	G	T	20	0.5	1	53BP1	mock	T[C>A]A
sample2	5	34196384	SNV	3.78	T	C	16	0.625	1	53BP1	mock	A[T>C]A
sample2	5	39083257	SNV	4.89	T	C	18	0.556	1	53BP1	mock	T[T>C]C
sample2	6	26520616	SNV	3.4	T	C	19	0.421	1	53BP1	mock	C[T>C]C
sample2	7	7443642	SNV	3.33	G	A	17	0.529	1	53BP1	mock	A[C>T]C
sample2	7	31788073	SNV	5.1	G	C	20	0.6	0.95	53BP1	mock	T[C>G]T
sample2	7	33202430	SNV	2.95	A	C	15	0.467	0.958	53BP1	mock	G[T>G]C
sample2	8	17200203	SNV	3.11	T	C	7	1	0.944	53BP1	mock	T[T>C]C
sample2	10	756111	SNV	5.53	C	A	22	0.682	0.957	53BP1	mock	T[C>A]A
sample2	13	13130386	SNV	2.86	A	G	30	0.3	0.966	53BP1	mock	T[T>C]C
sample2	17	8401069	SNV	6.58	C	A	28	0.571	1	53BP1	mock	G[C>A]A
sample2	17	8973603	SNV	7.01	C	T	29	0.621	1	53BP1	mock	A[C>T]A
sample2	20	8627292	SNV	3.13	C	A	35	0.286	1	53BP1	mock	G[C>A]C
sample2	23	5626286	SNV	3.59	G	A	37	0.432	0.962	53BP1	mock	A[C>T]A
sample2	24	2663774	SNV	4.6	A	G	52	0.308	0.982	53BP1	mock	C[T>C]T
sample2		23095628	SNV	5.99	G	T	8	1	1	53BP1	mock	T[C>A]C
sample2		26773922	SNV	4.36	G	T	9	1	1	53BP1	mock	G[C>A]A
sample2		30960063	SNV	4.93	T	C	5	1	1	53BP1	mock	T[T>C]C
sample2		62597853	SNV	7.02	C	A	13	0.923	1	53BP1	mock	A[C>A]A
sample2		73790538	SNV	3.19	C	A	9	0.556	1	53BP1	mock	G[C>A]A
sample3	1	7979300	SNV	6.95	G	T	34	0.559	1	53BP1	mock	T[C>A]T
sample3	1	10323493	SNV	5.17	A	C	26	0.462	1	53BP1	mock	A[T>G]A
sample3	1	40957342	SNV	6.25	C	A	15	0.733	1	53BP1	mock	A[C>A]T
sample3	1	43353915	SNV	3.62	A	G	27	0.593	1	53BP1	mock	C[T>C]A
sample3	1	47932879	SNV	5.35	C	T	15	0.6	0.964	53BP1	mock	A[C>T]C
sample3	1	65030564	SNV	2.68	C	A	19	0.526	0.95	53BP1	mock	C[C>A]T
sample3	1	86057084	SNV	4.93	G	A	16	0.625	0.971	53BP1	mock	G[C>T]G
sample3	1	112318056	SNV	3.68	T	A	22	0.409	1	53BP1	mock	G[T>A]C
sample3	1	122071818	SNV	3.4	G	T	21	0.571	0.938	53BP1	mock	G[C>A]T
sample3	1	137877615	SNV	2.55	G	C	21	0.524	0.938	53BP1	mock	A[C>G]A
sample3	1	147547167	SNV	4.65	C	G	24	0.583	1	53BP1	mock	G[C>G]T
sample3	1	157373034	SNV	4.92	A	C	23	0.739	1	53BP1	mock	T[T>G]G
sample3	1	160939169	SNV	2.76	T	A	27	0.444	0.952	53BP1	mock	G[T>A]C
sample3	2	3556920	SNV	3.97	A	G	44	0.318	1	53BP1	mock	A[T>C]G
sample3	2	53714885	SNV	4.25	A	C	38	0.342	1	53BP1	mock	A[T>G]C
sample3	2	60183658	SNV	3.26	C	T	34	0.324	1	53BP1	mock	A[C>T]T
sample3	2	71412307	SNV	3.13	T	G	24	0.292	1	53BP1	mock	C[T>G]T
sample3	2	71466942	SNV	4.61	A	G	42	0.524	1	53BP1	mock	A[T>C]T
sample3	2	74161002	SNV	4.35	A	T	24	0.417	1	53BP1	mock	C[T>A]C
sample3	2	79141606	SNV	6.02	T	A	35	0.457	1	53BP1	mock	T[T>A]A
sample3	2	82741671	SNV	2.9	A	T	24	0.292	0.981	53BP1	mock	T[T>A]C
sample3	2	83279116	SNV	3.43	T	G	23	0.435	1	53BP1	mock	C[T>G]C
sample3	2	95995558	SNV	3.36	G	A	33	0.394	0.955	53BP1	mock	T[C>T]T
sample3	2	106896717	SNV	3.07	C	A	22	0.318	1	53BP1	mock	T[C>A]A
sample3	2	118773020	SNV	6.71	G	T	29	0.586	1	53BP1	mock	G[C>A]A
sample3	2	125139854	SNV	2.32	G	T	25	0.28	0.974	53BP1	mock	G[C>A]A
sample3	2	136535630	SNV	3.5	A	G	42	0.286	0.957	53BP1	mock	G[T>C]G
sample3	2	136535671	SNV	3.92	G	C	36	0.306	0.979	53BP1	mock	C[C>G]A
sample3	3	52014714	SNV	6.81	G	A	31	0.581	1	53BP1	mock	G[C>T]A
sample3	3	60005734	SNV	5.07	T	C	24	0.5	1	53BP1	mock	T[T>C]C
sample3	3	90898697	SNV	5.02	G	C	14	0.5	1	53BP1	mock	A[C>G]C
sample3	3	106956052	SNV	5.03	C	A	21	0.524	1	53BP1	mock	T[C>A]C
sample3	4	26477373	SNV	3.17	G	T	18	0.5	1	53BP1	mock	G[C>A]T
sample3	4	57112097	SNV	6.14	C	A	30	0.6	1	53BP1	mock	T[C>A]T
sample3	4	66512410	SNV	4.84	C	A	20	0.55	1	53BP1	mock	G[C>A]T
sample3	4	66815531	SNV	2.99	A	G	25	0.4	1	53BP1	mock	A[T>C]A
sample3	5	7216996	SNV	7.75	G	A	26	0.731	0.955	53BP1	mock	A[C>T]G
sample3	5	24051464	SNV	3.59	C	A	21	0.524	1	53BP1	mock	C[C>A]A
sample3	5	41004662	SNV	2.73	A	G	18	0.556	0.933	53BP1	mock	A[T>C]C
sample3	5	54129400	SNV	3.33	C	T	34	0.382	0.957	53BP1	mock	C[C>T]C
sample3	5	54778393	SNV	4.44	G	T	17	0.647	1	53BP1	mock	G[C>A]T
sample3	6	9620199	SNV	3.59	G	T	24	0.333	0.97	53BP1	mock	G[C>A]A
sample3	6	9702162	SNV	3.78	G	A	16	0.5	0.95	53BP1	mock	C[C>T]A
sample3	6	13912142	SNV	2.62	G	T	18	0.5	1	53BP1	mock	T[C>A]A
sample3	7	11803418	SNV	3.09	T	C	25	0.36	1	53BP1	mock	G[T>C]T
sample3	7	20496489	SNV	3.15	G	T	17	0.529	1	53BP1	mock	G[C>A]T
sample3	8	17307033	SNV	2.77	A	G	12	0.583	0.933	53BP1	mock	T[T>C]G
sample3	8	20975554	SNV	2.69	G	A	29	0.448	0.931	53BP1	mock	T[C>T]G
sample3	8	21951770	SNV	4.84	G	T	20	0.55	1	53BP1	mock	G[C>A]A
sample3	9	5232433	SNV	5.46	A	G	16	0.875	0.938	53BP1	mock	A[T>C]A
sample3	9	9089593	SNV	8.06	C	A	25	0.72	0.974	53BP1	mock	T[C>A]T
sample3	12	10839260	SNV	4.4	G	T	15	0.533	0.97	53BP1	mock	G[C>A]C
sample3	13	6946848	SNV	5.83	G	T	29	0.621	0.96	53BP1	mock	G[C>A]A
sample3	14	9874499	SNV	3.71	C	T	50	0.34	0.972	53BP1	mock	A[C>T]C
sample3	17	8468383	SNV	3.28	C	A	34	0.471	0.964	53BP1	mock	T[C>A]A
sample3	18	10360718	SNV	8.62	A	G	32	0.594	1	53BP1	mock	T[T>C]T
sample3	20	3534265	SNV	2.61	C	A	35	0.286	1	53BP1	mock	G[C>A]A
sample3	20	8415285	SNV	3.13	G	A	36	0.278	0.968	53BP1	mock	C[C>T]G
sample3	22	3547274	SNV	3.11	C	T	27	0.481	0.941	53BP1	mock	A[C>T]T
sample3	27	1960045	SNV	3.8	C	T	30	0.467	1	53BP1	mock	A[C>T]G
sample3	27	2425815	SNV	4.5	C	T	25	0.36	1	53BP1	mock	T[C>T]G
sample3		5895814	SNV	3.16	T	A	7	1	1	53BP1	mock	T[T>A]A
sample3		14444195	SNV	6.74	G	T	10	1	1	53BP1	mock	T[C>A]A
sample3		68210261	SNV	5.85	C	A	10	1	1	53BP1	mock	G[C>A]A
sample4	1	37689932	SNV	4.05	C	A	36	0.444	0.958	53BP1	mock	G[C>A]C
sample4	1	65926247	SNV	2.73	C	A	28	0.357	1	53BP1	mock	C[C>A]A
sample4	1	96137247	SNV	2.64	A	T	32	0.375	0.958	53BP1	mock	T[T>A]A
sample4	1	162544807	SNV	5.75	G	C	22	0.591	1	53BP1	mock	T[C>G]T
sample4	1	190200620	SNV	3.8	G	T	21	0.524	1	53BP1	mock	T[C>A]A
sample4	2	34062943	SNV	2.59	A	G	30	0.3	1	53BP1	mock	G[T>C]T
sample4	2	63329689	SNV	3.84	A	G	39	0.333	0.974	53BP1	mock	G[T>C]T
sample4	2	70319591	SNV	4.59	T	A	37	0.324	0.984	53BP1	mock	A[T>A]A
sample4	2	80868937	SNV	5.78	G	T	48	0.229	1	53BP1	mock	G[C>A]T
sample4	2	101460057	SNV	3.4	A	G	51	0.294	1	53BP1	mock	G[T>C]A
sample4	2	106375586	SNV	5.26	G	A	48	0.292	0.981	53BP1	mock	C[C>T]A
sample4	3	5489954	SNV	3.71	G	C	34	0.529	1	53BP1	mock	A[C>G]A
sample4	3	29239596	SNV	4.69	C	A	47	0.362	1	53BP1	mock	T[C>A]T
sample4	3	31918162	SNV	3.14	C	A	33	0.303	1	53BP1	mock	A[C>A]C
sample4	3	43649718	SNV	2.37	T	C	25	0.4	0.938	53BP1	mock	G[T>C]A
sample4	3	86606978	SNV	3	C	A	32	0.469	0.978	53BP1	mock	G[C>A]C
sample4	4	645862	SNV	4.84	G	A	40	0.425	1	53BP1	mock	G[C>T]G
sample4	4	2711730	SNV	3.66	C	A	30	0.367	0.974	53BP1	mock	T[C>A]A
sample4	4	39973974	SNV	2.58	G	T	23	0.348	0.957	53BP1	mock	A[C>A]A
sample4	4	41054719	SNV	2.77	T	C	25	0.28	1	53BP1	mock	A[T>C]G
sample4	4	48383810	SNV	2.72	T	C	25	0.48	1	53BP1	mock	C[T>C]T
sample4	4	58126219	SNV	6.77	C	A	33	0.576	1	53BP1	mock	G[C>A]A
sample4	5	6223925	SNV	4.87	T	C	20	0.5	1	53BP1	mock	A[T>C]G
sample4	6	20375550	SNV	2.47	A	T	23	0.435	0.944	53BP1	mock	A[T>A]T
sample4	8	21368195	SNV	4.91	C	A	28	0.536	1	53BP1	mock	T[C>A]A
sample4	9	16256685	SNV	3.23	T	A	18	0.333	1	53BP1	mock	A[T>A]T
sample4	11	13613349	SNV	2.79	C	T	25	0.4	1	53BP1	mock	A[C>T]A
sample4	12	384029	SNV	4.99	A	G	28	0.5	1	53BP1	mock	T[T>C]A
sample4	12	19761570	SNV	4.62	C	T	43	0.395	1	53BP1	mock	C[C>T]A
sample4	15	9567112	SNV	3.7	C	T	26	0.308	0.97	53BP1	mock	G[C>T]G
sample4	15	10569700	SNV	2.83	G	T	34	0.265	0.97	53BP1	mock	T[C>A]A
sample4	19	7200517	SNV	2.5	C	T	29	0.276	1	53BP1	mock	A[C>T]T
sample4		48099306	SNV	3.69	T	G	11	0.818	1	53BP1	mock	C[T>G]T
sample5	1	1471012	SNV	4.9	A	T	25	0.48	1	53BP1	cisplatin	C[T>A]T
sample5	1	1655166	SNV	3.76	C	A	21	0.476	1	53BP1	cisplatin	G[C>A]C
sample5	1	4598069	SNV	5.35	T	A	15	0.6	1	53BP1	cisplatin	A[T>A]C
sample5	1	6229194	SNV	4.03	T	A	26	0.5	1	53BP1	cisplatin	A[T>A]C
sample5	1	9444727	SNV	3.7	C	A	24	0.542	1	53BP1	cisplatin	G[C>A]C
sample5	1	10875562	SNV	3.48	T	A	16	0.5	0.977	53BP1	cisplatin	A[T>A]C
sample5	1	16336947	SNV	3.73	G	T	12	0.667	0.962	53BP1	cisplatin	A[C>A]T
sample5	1	16336948	SNV	2.31	T	A	12	0.667	1	53BP1	cisplatin	G[T>A]C
sample5	1	16336949	SNV	4.1	C	T	12	0.667	1	53BP1	cisplatin	T[C>T]T
sample5	1	19921479	SNV	5.92	C	A	18	0.722	1	53BP1	cisplatin	G[C>A]C
sample5	1	20439857	SNV	2.53	C	T	15	0.267	1	53BP1	cisplatin	A[C>T]T
sample5	1	21357383	SNV	3.5	A	C	14	0.5	1	53BP1	cisplatin	T[T>G]C
sample5	1	22606697	SNV	6.45	C	T	26	0.577	0.973	53BP1	cisplatin	C[C>T]G
sample5	1	24328182	SNV	3.53	A	T	28	0.429	0.952	53BP1	cisplatin	A[T>A]C
sample5	1	29184912	SNV	3.81	C	A	22	0.409	1	53BP1	cisplatin	A[C>A]C
sample5	1	31008605	SNV	2.74	C	A	11	0.364	1	53BP1	cisplatin	G[C>A]C
sample5	1	31771235	SNV	3.55	C	A	17	0.412	1	53BP1	cisplatin	T[C>A]T
sample5	1	34439306	SNV	3.62	C	A	12	0.417	1	53BP1	cisplatin	C[C>A]C
sample5	1	37076860	SNV	2.51	A	G	16	0.25	0.972	53BP1	cisplatin	C[T>C]G
sample5	1	43378221	SNV	3.68	C	A	11	0.727	0.938	53BP1	cisplatin	A[C>A]C
sample5	1	51564611	SNV	3.71	G	T	21	0.381	1	53BP1	cisplatin	G[C>A]C
sample5	1	52482474	SNV	3.99	G	T	22	0.455	1	53BP1	cisplatin	G[C>A]C
sample5	1	55919294	SNV	6.93	C	A	19	0.789	0.958	53BP1	cisplatin	G[C>A]C
sample5	1	57323664	SNV	3.48	A	G	29	0.448	0.955	53BP1	cisplatin	T[T>C]A
sample5	1	66630229	SNV	6.18	G	T	12	0.667	1	53BP1	cisplatin	G[C>A]A
sample5	1	79865114	SNV	3.86	C	T	18	0.611	0.952	53BP1	cisplatin	C[C>T]G
sample5	1	80979181	SNV	2.83	C	A	8	0.5	1	53BP1	cisplatin	A[C>A]T
sample5	1	80979182	SNV	2.89	T	A	8	0.5	1	53BP1	cisplatin	C[T>A]G
sample5	1	92769027	SNV	9.19	G	A	22	0.818	1	53BP1	cisplatin	T[C>T]T
sample5	1	101074323	SNV	5.17	T	A	14	0.786	0.947	53BP1	cisplatin	C[T>A]G
sample5	1	104060936	SNV	2.46	G	T	17	0.529	1	53BP1	cisplatin	G[C>A]C
sample5	1	105003732	SNV	4.55	A	T	26	0.423	1	53BP1	cisplatin	G[T>A]C
sample5	1	106905121	SNV	3.46	A	T	18	0.389	1	53BP1	cisplatin	A[T>A]C
sample5	1	115988588	SNV	3.06	T	C	18	0.333	1	53BP1	cisplatin	G[T>C]A
sample5	1	124037550	SNV	7.47	C	A	20	0.75	1	53BP1	cisplatin	G[C>A]A
sample5	1	124382776	SNV	6.33	G	T	28	0.536	1	53BP1	cisplatin	T[C>A]C
sample5	1	126311677	SNV	3.85	C	A	18	0.389	1	53BP1	cisplatin	C[C>A]T
sample5	1	126311678	SNV	2.42	T	A	16	0.312	0.957	53BP1	cisplatin	C[T>A]T
sample5	1	132291087	SNV	7.27	C	A	21	0.571	1	53BP1	cisplatin	G[C>A]C
sample5	1	138229996	SNV	3.49	C	G	17	0.647	1	53BP1	cisplatin	C[C>G]C
sample5	1	140970864	SNV	4.15	T	A	18	0.667	1	53BP1	cisplatin	A[T>A]C
sample5	1	144515706	SNV	4.09	G	T	12	0.5	0.977	53BP1	cisplatin	G[C>A]C
sample5	1	146131954	SNV	3.02	T	A	15	0.467	1	53BP1	cisplatin	A[T>A]C
sample5	1	147282169	SNV	2.56	G	T	19	0.474	1	53BP1	cisplatin	A[C>A]C
sample5	1	150562291	SNV	5.46	C	A	23	0.565	1	53BP1	cisplatin	G[C>A]C
sample5	1	151100999	SNV	3.04	C	A	11	0.455	1	53BP1	cisplatin	A[C>A]C
sample5	1	155031406	SNV	2.87	C	A	17	0.529	0.941	53BP1	cisplatin	G[C>A]C
sample5	1	158495375	SNV	5.03	C	A	14	0.643	1	53BP1	cisplatin	A[C>A]C
sample5	1	158495376	SNV	3.96	C	A	14	0.643	1	53BP1	cisplatin	C[C>A]A
sample5	1	166635662	SNV	5.28	C	A	24	0.583	1	53BP1	cisplatin	G[C>A]C
sample5	1	166745004	SNV	4.61	A	C	14	0.571	0.969	53BP1	cisplatin	A[T>G]T
sample5	1	166745036	SNV	2.46	C	A	17	0.471	0.947	53BP1	cisplatin	C[C>A]T
sample5	1	166745041	SNV	3.22	A	C	17	0.471	1	53BP1	cisplatin	G[T>G]C
sample5	1	169781926	SNV	3.75	C	T	29	0.345	1	53BP1	cisplatin	C[C>T]A
sample5	1	170673623	SNV	3.24	G	A	21	0.381	1	53BP1	cisplatin	A[C>T]T
sample5	1	175394563	SNV	4.13	T	C	19	0.632	1	53BP1	cisplatin	C[T>C]T
sample5	1	186580474	SNV	3.2	C	A	17	0.412	1	53BP1	cisplatin	G[C>A]C
sample5	1	190766629	SNV	2.74	A	T	8	0.625	1	53BP1	cisplatin	C[T>A]A
sample5	2	1615854	SNV	3.07	C	A	28	0.25	1	53BP1	cisplatin	A[C>A]C
sample5	2	2556919	SNV	4.36	T	A	27	0.407	1	53BP1	cisplatin	A[T>A]C
sample5	2	2848229	SNV	2.36	A	G	21	0.238	1	53BP1	cisplatin	A[T>C]T
sample5	2	2891518	SNV	2.98	T	G	32	0.406	0.95	53BP1	cisplatin	C[T>G]G
sample5	2	3092785	SNV	4.04	C	A	23	0.391	0.971	53BP1	cisplatin	T[C>A]A
sample5	2	3092786	SNV	3.52	A	G	23	0.391	1	53BP1	cisplatin	C[T>C]G
sample5	2	3092789	SNV	2.58	T	G	24	0.375	1	53BP1	cisplatin	G[T>G]G
sample5	2	5756377	SNV	2.88	G	T	30	0.3	1	53BP1	cisplatin	A[C>A]C
sample5	2	6058149	SNV	3.78	G	T	27	0.333	1	53BP1	cisplatin	G[C>A]C
sample5	2	13938038	SNV	5.4	C	A	37	0.459	1	53BP1	cisplatin	C[C>A]T
sample5	2	19316248	SNV	3.22	G	T	28	0.286	0.971	53BP1	cisplatin	T[C>A]C
sample5	2	20685625	SNV	2.5	G	T	25	0.24	1	53BP1	cisplatin	T[C>A]T
sample5	2	23379768	SNV	4.42	T	C	25	0.4	1	53BP1	cisplatin	T[T>C]T
sample5	2	34487652	SNV	3.5	C	T	27	0.333	0.949	53BP1	cisplatin	T[C>T]C
sample5	2	40109476	SNV	4.52	T	A	36	0.417	0.933	53BP1	cisplatin	G[T>A]T
sample5	2	41593375	SNV	3.7	C	A	28	0.393	0.964	53BP1	cisplatin	C[C>A]C
sample5	2	42163746	SNV	3.51	T	C	24	0.25	1	53BP1	cisplatin	T[T>C]A
sample5	2	43982471	SNV	5.18	C	A	34	0.382	0.959	53BP1	cisplatin	T[C>A]T
sample5	2	43982472	SNV	4.31	T	A	33	0.394	1	53BP1	cisplatin	C[T>A]T
sample5	2	47816071	SNV	6.37	C	A	37	0.486	1	53BP1	cisplatin	A[C>A]C
sample5	2	51009612	SNV	2.38	G	T	32	0.312	0.933	53BP1	cisplatin	C[C>A]G
sample5	2	53742476	SNV	2.71	G	A	33	0.333	1	53BP1	cisplatin	C[C>T]A
sample5	2	53742477	SNV	3.58	G	C	34	0.324	1	53BP1	cisplatin	T[C>G]C
sample5	2	54265180	SNV	3.38	C	T	19	0.316	0.974	53BP1	cisplatin	G[C>T]T
sample5	2	54747468	SNV	4.45	G	T	32	0.406	0.968	53BP1	cisplatin	C[C>A]C
sample5	2	70741988	SNV	5.23	G	T	25	0.48	0.974	53BP1	cisplatin	C[C>A]C
sample5	2	71423090	SNV	2.56	T	A	25	0.32	1	53BP1	cisplatin	A[T>A]C
sample5	2	71725139	SNV	4.83	G	T	27	0.407	1	53BP1	cisplatin	T[C>A]C
sample5	2	73195876	SNV	2.94	T	C	18	0.333	1	53BP1	cisplatin	G[T>C]T
sample5	2	74025580	SNV	4.82	T	G	19	0.474	1	53BP1	cisplatin	C[T>G]T
sample5	2	74661842	SNV	4.06	T	G	21	0.429	0.967	53BP1	cisplatin	T[T>G]T
sample5	2	78555699	SNV	2.76	C	A	24	0.333	0.968	53BP1	cisplatin	T[C>A]C
sample5	2	80194895	SNV	4.69	G	T	40	0.45	0.976	53BP1	cisplatin	T[C>A]T
sample5	2	82524737	SNV	4.75	T	A	18	0.5	0.967	53BP1	cisplatin	A[T>A]T
sample5	2	84849072	SNV	3.48	C	A	31	0.323	0.975	53BP1	cisplatin	A[C>A]T
sample5	2	86616037	SNV	4.23	C	A	25	0.44	0.971	53BP1	cisplatin	G[C>A]C
sample5	2	86616042	SNV	4.29	A	G	24	0.5	0.971	53BP1	cisplatin	T[T>C]C
sample5	2	94249996	SNV	7.41	A	C	42	0.595	1	53BP1	cisplatin	A[T>G]C
sample5	2	98783040	SNV	3.16	A	T	38	0.289	0.974	53BP1	cisplatin	G[T>A]A
sample5	2	107100569	SNV	2.67	C	A	38	0.237	0.964	53BP1	cisplatin	T[C>A]C
sample5	2	109192392	SNV	2.4	C	T	26	0.269	1	53BP1	cisplatin	T[C>T]C
sample5	2	112623066	SNV	2.82	C	T	36	0.25	1	53BP1	cisplatin	G[C>T]A
sample5	2	114563957	SNV	3.55	C	A	41	0.366	0.967	53BP1	cisplatin	T[C>A]C
sample5	2	115695457	SNV	4.6	C	A	39	0.41	0.971	53BP1	cisplatin	T[C>A]T
sample5	2	121396129	SNV	3.22	C	A	42	0.286	0.982	53BP1	cisplatin	A[C>A]T
sample5	2	123371422	SNV	2.55	G	T	22	0.409	0.938	53BP1	cisplatin	T[C>A]C
sample5	2	132293806	SNV	3.89	A	G	42	0.31	1	53BP1	cisplatin	T[T>C]C
sample5	2	133210906	SNV	11.46	G	T	40	0.525	1	53BP1	cisplatin	C[C>A]T
sample5	2	133210907	SNV	5.56	G	A	40	0.525	0.95	53BP1	cisplatin	T[C>T]C
sample5	2	139619083	SNV	2.48	T	A	30	0.233	0.976	53BP1	cisplatin	G[T>A]C
sample5	2	140676052	SNV	2.34	C	A	23	0.304	1	53BP1	cisplatin	C[C>A]A
sample5	2	140676053	SNV	2.57	A	C	24	0.292	1	53BP1	cisplatin	A[T>G]G
sample5	2	143039527	SNV	2.37	T	A	26	0.462	0.938	53BP1	cisplatin	C[T>A]A
sample5	3	5255061	SNV	2.8	G	T	19	0.526	0.941	53BP1	cisplatin	C[C>A]T
sample5	3	6165102	SNV	3.51	G	T	13	0.462	1	53BP1	cisplatin	A[C>A]T
sample5	3	18701964	SNV	6.91	C	A	20	0.75	0.947	53BP1	cisplatin	A[C>A]T
sample5	3	19368215	SNV	3.14	T	A	28	0.393	1	53BP1	cisplatin	C[T>A]G
sample5	3	28562375	SNV	2.62	T	G	18	0.333	1	53BP1	cisplatin	T[T>G]G
sample5	3	28670116	SNV	3.97	C	T	16	0.438	1	53BP1	cisplatin	A[C>T]A
sample5	3	29132438	SNV	2.92	C	A	16	0.562	1	53BP1	cisplatin	G[C>A]C
sample5	3	33603326	SNV	2.4	G	T	30	0.333	1	53BP1	cisplatin	G[C>A]A
sample5	3	43163892	SNV	3.57	C	A	20	0.65	0.933	53BP1	cisplatin	G[C>A]C
sample5	3	46466606	SNV	5.41	G	T	10	0.7	0.969	53BP1	cisplatin	A[C>A]C
sample5	3	52842891	SNV	2.61	C	A	20	0.55	1	53BP1	cisplatin	T[C>A]T
sample5	3	68711747	SNV	2.44	C	A	23	0.435	1	53BP1	cisplatin	A[C>A]T
sample5	3	72434734	SNV	4.2	G	A	20	0.5	1	53BP1	cisplatin	G[C>T]T
sample5	3	73402862	SNV	2.87	T	A	17	0.471	1	53BP1	cisplatin	G[T>A]T
sample5	3	74201431	SNV	4.28	C	A	19	0.474	1	53BP1	cisplatin	T[C>A]C
sample5	3	76031107	SNV	2.65	G	T	20	0.4	1	53BP1	cisplatin	A[C>A]C
sample5	3	79934100	SNV	5.72	G	T	20	0.5	1	53BP1	cisplatin	A[C>A]C
sample5	3	83916471	SNV	2.5	C	A	15	0.467	1	53BP1	cisplatin	A[C>A]T
sample5	3	89024333	SNV	4.22	T	C	16	0.562	1	53BP1	cisplatin	C[T>C]C
sample5	3	89821373	SNV	3.46	C	A	11	0.636	0.933	53BP1	cisplatin	C[C>A]C
sample5	3	89982534	SNV	3.46	T	C	21	0.476	1	53BP1	cisplatin	A[T>C]T
sample5	3	90926561	SNV	3.6	C	A	12	0.583	1	53BP1	cisplatin	C[C>A]C
sample5	3	90953362	SNV	4.35	G	T	16	0.5	0.969	53BP1	cisplatin	G[C>A]C
sample5	3	91594516	SNV	5.68	T	A	16	0.625	1	53BP1	cisplatin	T[T>A]A
sample5	3	91934872	SNV	4.58	G	T	8	0.875	1	53BP1	cisplatin	C[C>A]G
sample5	3	99550549	SNV	3.1	C	A	14	0.571	1	53BP1	cisplatin	G[C>A]C
sample5	3	102538818	SNV	4.41	C	A	14	0.571	0.964	53BP1	cisplatin	C[C>A]T
sample5	3	105686484	SNV	3.4	C	A	14	0.5	1	53BP1	cisplatin	T[C>A]C
sample5	3	109029727	SNV	2.74	G	T	20	0.3	1	53BP1	cisplatin	C[C>A]A
sample5	4	504995	SNV	4.56	C	A	15	0.533	0.964	53BP1	cisplatin	A[C>A]C
sample5	4	545927	SNV	3	C	A	23	0.391	1	53BP1	cisplatin	C[C>A]C
sample5	4	10514671	SNV	4.03	G	T	12	0.583	0.95	53BP1	cisplatin	A[C>A]C
sample5	4	15521178	SNV	6.67	A	G	12	1	0.971	53BP1	cisplatin	T[T>C]C
sample5	4	18765393	SNV	3.73	G	T	19	0.632	1	53BP1	cisplatin	C[C>A]C
sample5	4	20630104	SNV	5.13	T	A	11	0.636	1	53BP1	cisplatin	A[T>A]A
sample5	4	20630106	SNV	3.98	A	G	11	0.636	1	53BP1	cisplatin	A[T>C]T
sample5	4	23705147	SNV	3.71	A	G	19	0.526	1	53BP1	cisplatin	T[T>C]C
sample5	4	24159499	SNV	3.24	C	A	25	0.52	0.944	53BP1	cisplatin	A[C>A]T
sample5	4	26128249	SNV	2.7	C	A	10	0.4	1	53BP1	cisplatin	C[C>A]C
sample5	4	30948526	SNV	3.69	G	T	26	0.346	1	53BP1	cisplatin	A[C>A]C
sample5	4	31947776	SNV	4.16	A	C	19	0.684	0.941	53BP1	cisplatin	G[T>G]T
sample5	4	32119722	SNV	2.74	C	A	13	0.462	1	53BP1	cisplatin	A[C>A]C
sample5	4	34454299	SNV	3.84	G	T	28	0.393	0.966	53BP1	cisplatin	T[C>A]C
sample5	4	39303256	SNV	5.7	G	T	27	0.556	1	53BP1	cisplatin	G[C>A]C
sample5	4	41590056	SNV	6.35	G	T	14	0.714	0.964	53BP1	cisplatin	G[C>A]C
sample5	4	46669976	SNV	3.29	A	G	14	0.5	1	53BP1	cisplatin	T[T>C]C
sample5	4	47404126	SNV	5.17	G	A	14	0.643	0.958	53BP1	cisplatin	C[C>T]A
sample5	4	51740313	SNV	9.37	T	A	21	0.762	1	53BP1	cisplatin	C[T>A]T
sample5	4	52235727	SNV	2.72	G	T	17	0.471	1	53BP1	cisplatin	G[C>A]C
sample5	4	53791806	SNV	3.21	C	A	17	0.529	1	53BP1	cisplatin	A[C>A]C
sample5	4	55581551	SNV	4.41	G	A	11	0.636	0.957	53BP1	cisplatin	A[C>T]G
sample5	4	55847759	SNV	4.57	G	T	13	0.538	0.968	53BP1	cisplatin	A[C>A]A
sample5	4	57212001	SNV	6.96	T	A	23	0.652	1	53BP1	cisplatin	A[T>A]C
sample5	4	61654792	SNV	3.13	C	A	17	0.471	0.96	53BP1	cisplatin	A[C>A]C
sample5	4	62230935	SNV	3.54	C	A	20	0.5	1	53BP1	cisplatin	T[C>A]C
sample5	4	64752182	SNV	6.79	T	C	27	0.556	1	53BP1	cisplatin	C[T>C]T
sample5	4	70813686	SNV	4.7	T	A	15	0.6	1	53BP1	cisplatin	A[T>A]G
sample5	4	71895206	SNV	5.17	T	C	14	0.643	1	53BP1	cisplatin	G[T>C]C
sample5	4	73604605	SNV	4.89	T	G	9	0.667	0.968	53BP1	cisplatin	G[T>G]G
sample5	4	75049522	SNV	2.79	C	A	16	0.5	1	53BP1	cisplatin	A[C>A]A
sample5	4	87373899	SNV	2.49	G	T	12	0.417	1	53BP1	cisplatin	A[C>A]T
sample5	5	3557916	SNV	3	A	T	15	0.6	0.941	53BP1	cisplatin	G[T>A]T
sample5	5	10368066	SNV	5.5	C	A	15	0.667	1	53BP1	cisplatin	C[C>A]T
sample5	5	13263184	SNV	3.33	T	A	13	0.538	1	53BP1	cisplatin	C[T>A]C
sample5	5	13263185	SNV	3.29	C	A	14	0.5	1	53BP1	cisplatin	T[C>A]A
sample5	5	13263186	SNV	2.49	A	G	13	0.538	0.982	53BP1	cisplatin	C[T>C]G
sample5	5	14458920	SNV	3.82	C	A	18	0.444	1	53BP1	cisplatin	T[C>A]C
sample5	5	27016685	SNV	6.82	T	A	28	0.607	0.971	53BP1	cisplatin	T[T>A]C
sample5	5	27016686	SNV	5.87	C	T	30	0.567	1	53BP1	cisplatin	T[C>T]A
sample5	5	29864865	SNV	2.59	T	A	14	0.571	1	53BP1	cisplatin	G[T>A]C
sample5	5	31345312	SNV	4.4	G	C	13	0.538	1	53BP1	cisplatin	T[C>G]G
sample5	5	31348146	SNV	2.4	G	C	10	0.7	0.941	53BP1	cisplatin	T[C>G]T
sample5	5	31348155	SNV	4.95	T	C	10	0.7	1	53BP1	cisplatin	A[T>C]A
sample5	5	32133206	SNV	3.34	T	A	12	0.417	0.963	53BP1	cisplatin	A[T>A]C
sample5	5	34503593	SNV	2.61	T	A	15	0.467	1	53BP1	cisplatin	T[T>A]A
sample5	5	34586020	SNV	3.42	A	T	24	0.417	1	53BP1	cisplatin	G[T>A]C
sample5	5	40449695	SNV	3.36	C	A	17	0.588	1	53BP1	cisplatin	A[C>A]T
sample5	5	49910284	SNV	4.5	G	T	19	0.526	0.958	53BP1	cisplatin	C[C>A]T
sample5	5	51221029	SNV	5.15	C	A	19	0.526	1	53BP1	cisplatin	T[C>A]C
sample5	5	58427455	SNV	3.13	C	A	14	0.5	0.96	53BP1	cisplatin	T[C>A]T
sample5	5	58427456	SNV	2.69	T	A	14	0.5	1	53BP1	cisplatin	C[T>A]T
sample5	6	32555142	SNV	5.82	T	C	26	0.577	1	53BP1	cisplatin	G[T>C]G
sample5	7	7894358	SNV	3.26	T	A	14	0.429	1	53BP1	cisplatin	C[T>A]T
sample5	7	19114695	SNV	3.61	G	T	14	0.429	0.974	53BP1	cisplatin	T[C>A]T
sample5	7	25132145	SNV	3.59	G	C	14	0.5	1	53BP1	cisplatin	A[C>G]C
sample5	7	29455014	SNV	2.69	C	A	23	0.478	1	53BP1	cisplatin	A[C>A]C
sample5	7	29530955	SNV	5.35	G	T	13	0.615	0.968	53BP1	cisplatin	A[C>A]C
sample5	7	30102798	SNV	2.73	C	A	25	0.44	1	53BP1	cisplatin	C[C>A]T
sample5	7	31837609	SNV	3.73	T	A	20	0.45	0.968	53BP1	cisplatin	T[T>A]A
sample5	7	33368079	SNV	5.21	C	A	23	0.565	1	53BP1	cisplatin	T[C>A]T
sample5	8	2080458	SNV	3.4	C	A	30	0.533	0.941	53BP1	cisplatin	C[C>A]T
sample5	8	3239499	SNV	3.53	T	C	23	0.391	1	53BP1	cisplatin	A[T>C]T
sample5	8	10502908	SNV	5.46	G	A	24	0.542	0.97	53BP1	cisplatin	G[C>T]C
sample5	8	12470789	SNV	2.98	A	G	27	0.444	0.95	53BP1	cisplatin	C[T>C]C
sample5	8	16316793	SNV	2.89	A	C	12	0.583	1	53BP1	cisplatin	G[T>G]T
sample5	8	19660499	SNV	2.76	T	C	27	0.37	1	53BP1	cisplatin	C[T>C]G
sample5	8	19660500	SNV	4.33	G	T	28	0.393	0.975	53BP1	cisplatin	A[C>A]A
sample5	8	20197208	SNV	4.31	G	T	26	0.423	1	53BP1	cisplatin	C[C>A]C
sample5	8	20733116	SNV	8	C	A	21	0.667	1	53BP1	cisplatin	T[C>A]C
sample5	8	24329866	SNV	4.55	G	T	26	0.615	1	53BP1	cisplatin	G[C>A]C
sample5	8	24891931	SNV	3.62	T	C	21	0.476	1	53BP1	cisplatin	T[T>C]T
sample5	9	4453575	SNV	4.74	G	C	30	0.5	0.975	53BP1	cisplatin	G[C>G]T
sample5	9	4935678	SNV	2.81	C	A	23	0.304	0.982	53BP1	cisplatin	G[C>A]G
sample5	9	8350879	SNV	4.82	G	A	30	0.633	0.95	53BP1	cisplatin	A[C>T]G
sample5	9	12407129	SNV	4.73	T	G	19	0.526	1	53BP1	cisplatin	G[T>G]G
sample5	9	14862713	SNV	3.04	G	T	23	0.304	1	53BP1	cisplatin	G[C>A]T
sample5	9	20217815	SNV	4.35	T	A	14	0.786	1	53BP1	cisplatin	C[T>A]G
sample5	10	3400847	SNV	3.62	G	T	21	0.476	1	53BP1	cisplatin	G[C>A]C
sample5	10	9046408	SNV	3.19	T	A	14	0.429	1	53BP1	cisplatin	G[T>A]C
sample5	10	9046409	SNV	3.81	C	A	14	0.429	1	53BP1	cisplatin	T[C>A]A
sample5	10	11404318	SNV	6.21	C	T	33	0.515	1	53BP1	cisplatin	T[C>T]A
sample5	10	12168900	SNV	2.4	G	T	26	0.462	1	53BP1	cisplatin	C[C>A]C
sample5	10	14456701	SNV	4.04	G	A	29	0.414	0.962	53BP1	cisplatin	T[C>T]T
sample5	10	17449285	SNV	5.23	A	C	28	0.464	0.958	53BP1	cisplatin	C[T>G]G
sample5	10	17868896	SNV	4.63	C	A	8	0.75	0.957	53BP1	cisplatin	G[C>A]C
sample5	11	8214235	SNV	3.67	C	G	13	0.692	0.941	53BP1	cisplatin	T[C>G]C
sample5	11	13145430	SNV	3.37	A	T	13	0.462	1	53BP1	cisplatin	T[T>A]C
sample5	12	500859	SNV	2.47	G	A	22	0.273	0.964	53BP1	cisplatin	C[C>T]A
sample5	12	2846808	SNV	5.52	C	A	33	0.515	0.977	53BP1	cisplatin	G[C>A]C
sample5	12	17747108	SNV	3.54	A	T	9	0.556	0.971	53BP1	cisplatin	C[T>A]G
sample5	14	15086903	SNV	4.35	A	C	23	0.435	0.964	53BP1	cisplatin	C[T>G]G
sample5	15	188037	SNV	3.78	G	A	20	0.35	1	53BP1	cisplatin	C[C>T]C
sample5	15	600533	SNV	3.28	C	A	11	0.545	0.96	53BP1	cisplatin	A[C>A]C
sample5	15	1545742	SNV	3.34	G	A	38	0.316	0.964	53BP1	cisplatin	A[C>T]G
sample5	15	4098913	SNV	4.2	C	A	14	0.571	1	53BP1	cisplatin	C[C>A]C
sample5	15	4101460	SNV	2.94	C	A	15	0.6	0.95	53BP1	cisplatin	A[C>A]C
sample5	15	12172989	SNV	2.6	T	C	11	0.818	0.95	53BP1	cisplatin	T[T>C]T
sample5	17	2661356	SNV	3.6	T	A	10	0.5	0.964	53BP1	cisplatin	A[T>A]A
sample5	17	8136458	SNV	2.35	A	T	26	0.423	0.958	53BP1	cisplatin	G[T>A]G
sample5	18	1367958	SNV	9.56	C	A	15	0.867	0.964	53BP1	cisplatin	C[C>A]A
sample5	18	1367959	SNV	7.25	A	C	14	0.929	0.95	53BP1	cisplatin	G[T>G]G
sample5	18	2049614	SNV	3.66	C	G	35	0.514	0.972	53BP1	cisplatin	T[C>G]A
sample5	18	5195509	SNV	3.53	G	T	18	0.389	0.964	53BP1	cisplatin	A[C>A]C
sample5	19	1722257	SNV	2.98	C	T	10	0.6	1	53BP1	cisplatin	G[C>T]T
sample5	20	4778682	SNV	4.25	C	A	23	0.435	1	53BP1	cisplatin	G[C>A]T
sample5	20	4873713	SNV	5.85	G	T	38	0.447	0.969	53BP1	cisplatin	G[C>A]T
sample5	20	13788094	SNV	4.86	G	A	26	0.423	0.974	53BP1	cisplatin	G[C>T]T
sample5	22	1754943	SNV	5.23	C	A	25	0.48	1	53BP1	cisplatin	C[C>A]A
sample5	22	1754944	SNV	5.46	A	C	26	0.5	0.974	53BP1	cisplatin	A[T>G]G
sample5	22	2094802	SNV	8.4	G	A	27	0.667	1	53BP1	cisplatin	A[C>T]G
sample5	26	864297	SNV	7.95	C	A	14	0.643	1	53BP1	cisplatin	C[C>A]A
sample5	28	4263635	SNV	5.3	C	A	37	0.541	0.952	53BP1	cisplatin	T[C>A]T
sample5		6822561	SNV	6.17	G	T	6	1	1	53BP1	cisplatin	A[C>A]C
sample5		12946103	SNV	4	C	A	6	1	1	53BP1	cisplatin	G[C>A]T
sample5		14695003	SNV	5.84	C	A	9	0.889	1	53BP1	cisplatin	G[C>A]T
sample5		15511114	SNV	5.77	C	A	12	1	1	53BP1	cisplatin	C[C>A]A
sample5		29558816	SNV	5.17	C	G	16	1	1	53BP1	cisplatin	T[C>G]A
sample5		29558826	SNV	3.99	T	C	16	1	1	53BP1	cisplatin	G[T>C]T
sample5		30044321	SNV	6.43	G	T	11	1	1	53BP1	cisplatin	T[C>A]A
sample5		36401781	SNV	3.78	G	T	8	1	1	53BP1	cisplatin	C[C>A]C
sample5		42929221	SNV	9.89	G	T	13	0.923	1	53BP1	cisplatin	T[C>A]C
sample5		43061100	SNV	5.77	G	T	12	1	1	53BP1	cisplatin	C[C>A]T
sample5		43061101	SNV	5.53	G	T	11	1	1	53BP1	cisplatin	G[C>A]C
sample5		46592772	SNV	5.32	A	G	12	0.917	1	53BP1	cisplatin	A[T>C]G
sample5		55369195	SNV	4.36	G	T	7	1	1	53BP1	cisplatin	T[C>A]C
sample5		58935385	SNV	3.2	G	T	5	1	1	53BP1	cisplatin	G[C>A]C
sample6	1	8238195	SNV	3.07	C	A	14	0.5	1	53BP1	cisplatin	A[C>A]A
sample6	1	17963329	SNV	4.2	G	T	11	0.727	1	53BP1	cisplatin	C[C>A]C
sample6	1	21583442	SNV	2.8	T	A	19	0.526	0.952	53BP1	cisplatin	A[T>A]A
sample6	1	22846191	SNV	2.47	G	T	16	0.438	1	53BP1	cisplatin	A[C>A]A
sample6	1	28901042	SNV	4.07	A	G	19	0.474	1	53BP1	cisplatin	T[T>C]C
sample6	1	36671384	SNV	3.6	T	A	17	0.471	1	53BP1	cisplatin	T[T>A]C
sample6	1	40441190	SNV	3.33	A	T	14	0.357	1	53BP1	cisplatin	G[T>A]A
sample6	1	47999164	SNV	3.59	G	C	12	0.417	0.979	53BP1	cisplatin	A[C>G]T
sample6	1	54772535	SNV	7.77	C	A	15	0.8	1	53BP1	cisplatin	G[C>A]T
sample6	1	60325115	SNV	2.69	G	A	21	0.286	1	53BP1	cisplatin	G[C>T]G
sample6	1	61428951	SNV	2.37	T	C	8	0.375	0.964	53BP1	cisplatin	C[T>C]C
sample6	1	61676195	SNV	4.46	G	T	20	0.5	1	53BP1	cisplatin	A[C>A]C
sample6	1	66494258	SNV	3.53	C	A	19	0.368	1	53BP1	cisplatin	A[C>A]C
sample6	1	73437883	SNV	2.84	C	A	22	0.273	1	53BP1	cisplatin	A[C>A]C
sample6	1	88737272	SNV	3.7	C	A	17	0.471	0.95	53BP1	cisplatin	G[C>A]C
sample6	1	93819234	SNV	3.01	T	A	14	0.571	1	53BP1	cisplatin	G[T>A]C
sample6	1	98051514	SNV	3.87	C	A	16	0.562	0.957	53BP1	cisplatin	C[C>A]C
sample6	1	102030350	SNV	3.71	T	C	17	0.353	1	53BP1	cisplatin	A[T>C]C
sample6	1	102030351	SNV	3.48	C	A	16	0.375	1	53BP1	cisplatin	T[C>A]A
sample6	1	111314950	SNV	8.24	A	G	21	0.667	1	53BP1	cisplatin	G[T>C]G
sample6	1	112754006	SNV	5.55	C	A	19	0.579	1	53BP1	cisplatin	T[C>A]C
sample6	1	115864535	SNV	3.75	C	G	15	0.533	1	53BP1	cisplatin	T[C>G]C
sample6	1	115864536	SNV	4.74	C	T	15	0.533	1	53BP1	cisplatin	C[C>T]T
sample6	1	117272276	SNV	4.04	G	T	16	0.438	1	53BP1	cisplatin	G[C>A]C
sample6	1	120244028	SNV	2.55	T	C	8	0.625	0.957	53BP1	cisplatin	T[T>C]T
sample6	1	135397254	SNV	6.61	C	A	18	0.722	0.958	53BP1	cisplatin	G[C>A]C
sample6	1	139134667	SNV	6.89	G	T	15	0.8	1	53BP1	cisplatin	A[C>A]C
sample6	1	140571817	SNV	3.64	G	T	18	0.444	1	53BP1	cisplatin	T[C>A]C
sample6	1	153473513	SNV	2.93	A	G	16	0.5	0.941	53BP1	cisplatin	T[T>C]T
sample6	1	154961081	SNV	3.46	C	A	18	0.389	1	53BP1	cisplatin	T[C>A]C
sample6	1	156928140	SNV	5.64	C	A	21	0.524	1	53BP1	cisplatin	G[C>A]C
sample6	1	161168502	SNV	2.78	A	G	13	0.538	0.947	53BP1	cisplatin	A[T>C]T
sample6	1	166566625	SNV	3.77	G	T	14	0.429	1	53BP1	cisplatin	A[C>A]A
sample6	1	166649755	SNV	3.4	A	T	19	0.421	1	53BP1	cisplatin	C[T>A]A
sample6	1	176231391	SNV	8.17	G	T	21	0.762	1	53BP1	cisplatin	G[C>A]T
sample6	1	184146398	SNV	3.08	A	T	12	0.417	1	53BP1	cisplatin	C[T>A]C
sample6	1	185974001	SNV	2.73	T	A	9	0.556	1	53BP1	cisplatin	C[T>A]C
sample6	1	186344269	SNV	5.26	C	A	16	0.75	1	53BP1	cisplatin	A[C>A]C
sample6	1	187278317	SNV	2.87	A	G	17	0.471	1	53BP1	cisplatin	G[T>C]C
sample6	1	187691638	SNV	4.94	C	A	12	0.667	1	53BP1	cisplatin	A[C>A]T
sample6	1	187691640	SNV	3.74	A	G	11	0.636	0.955	53BP1	cisplatin	G[T>C]A
sample6	1	190167651	SNV	3.22	T	C	12	0.667	0.933	53BP1	cisplatin	T[T>C]T
sample6	1	190503175	SNV	2.77	G	A	13	0.385	1	53BP1	cisplatin	C[C>T]A
sample6	1	190887412	SNV	4.3	A	C	18	0.611	1	53BP1	cisplatin	C[T>G]G
sample6	2	1936850	SNV	3.21	G	T	33	0.303	1	53BP1	cisplatin	A[C>A]C
sample6	2	2828489	SNV	2.94	C	A	26	0.346	1	53BP1	cisplatin	A[C>A]A
sample6	2	3431120	SNV	3.43	G	T	17	0.353	1	53BP1	cisplatin	T[C>A]T
sample6	2	5642052	SNV	2.54	G	T	26	0.346	0.975	53BP1	cisplatin	T[C>A]A
sample6	2	5642053	SNV	3.57	A	G	27	0.37	1	53BP1	cisplatin	T[T>C]C
sample6	2	17024407	SNV	3.37	T	A	19	0.421	0.968	53BP1	cisplatin	A[T>A]C
sample6	2	17137858	SNV	2.53	G	T	35	0.4	0.96	53BP1	cisplatin	G[C>A]C
sample6	2	20893282	SNV	3.84	G	T	27	0.37	0.963	53BP1	cisplatin	A[C>A]C
sample6	2	25646237	SNV	4.02	C	A	37	0.459	1	53BP1	cisplatin	T[C>A]C
sample6	2	38828916	SNV	2.51	C	A	23	0.217	1	53BP1	cisplatin	G[C>A]C
sample6	2	41607048	SNV	3.64	C	A	26	0.231	0.983	53BP1	cisplatin	A[C>A]C
sample6	2	41648277	SNV	4.44	C	A	25	0.4	0.978	53BP1	cisplatin	C[C>A]G
sample6	2	44611908	SNV	3.5	C	A	24	0.375	0.96	53BP1	cisplatin	T[C>A]C
sample6	2	45169514	SNV	3.18	C	A	31	0.29	1	53BP1	cisplatin	G[C>A]G
sample6	2	50918008	SNV	4.45	T	A	23	0.565	0.963	53BP1	cisplatin	A[T>A]C
sample6	2	50982184	SNV	2.85	G	T	31	0.29	0.967	53BP1	cisplatin	T[C>A]C
sample6	2	52642494	SNV	3.24	G	T	21	0.381	0.958	53BP1	cisplatin	C[C>A]C
sample6	2	53489033	SNV	2.91	C	A	20	0.35	0.974	53BP1	cisplatin	A[C>A]T
sample6	2	55226431	SNV	3.49	G	T	17	0.353	0.971	53BP1	cisplatin	G[C>A]C
sample6	2	68657809	SNV	2.55	A	T	20	0.25	0.97	53BP1	cisplatin	G[T>A]T
sample6	2	70610051	SNV	6.32	G	A	29	0.621	1	53BP1	cisplatin	G[C>T]C
sample6	2	71886431	SNV	2.96	G	C	19	0.316	1	53BP1	cisplatin	A[C>G]A
sample6	2	72082396	SNV	2.35	G	T	26	0.269	1	53BP1	cisplatin	A[C>A]T
sample6	2	73396899	SNV	4.09	T	G	16	0.562	1	53BP1	cisplatin	A[T>G]C
sample6	2	73702902	SNV	2.82	G	T	38	0.368	1	53BP1	cisplatin	G[C>A]C
sample6	2	76303419	SNV	3.18	C	A	25	0.32	1	53BP1	cisplatin	G[C>A]C
sample6	2	77453229	SNV	2.81	C	A	26	0.308	1	53BP1	cisplatin	A[C>A]C
sample6	2	82232800	SNV	2.97	G	T	40	0.3	0.97	53BP1	cisplatin	A[C>A]C
sample6	2	85672648	SNV	2.6	G	A	22	0.364	0.974	53BP1	cisplatin	G[C>T]T
sample6	2	86740179	SNV	3.16	G	T	24	0.333	0.962	53BP1	cisplatin	T[C>A]C
sample6	2	87067822	SNV	3.13	C	T	23	0.391	0.955	53BP1	cisplatin	G[C>T]G
sample6	2	91302097	SNV	6.03	G	T	19	0.579	1	53BP1	cisplatin	C[C>A]C
sample6	2	95663069	SNV	2.69	T	C	32	0.25	1	53BP1	cisplatin	A[T>C]T
sample6	2	99983517	SNV	2.6	G	A	15	0.267	0.975	53BP1	cisplatin	A[C>T]A
sample6	2	103618767	SNV	6.63	A	T	30	0.533	0.952	53BP1	cisplatin	C[T>A]G
sample6	2	104564996	SNV	3.12	G	T	21	0.333	1	53BP1	cisplatin	G[C>A]C
sample6	2	107901689	SNV	5.84	G	T	25	0.36	1	53BP1	cisplatin	C[C>A]T
sample6	2	110191626	SNV	3.48	G	T	17	0.353	1	53BP1	cisplatin	G[C>A]C
sample6	2	111081500	SNV	3.45	C	A	22	0.455	1	53BP1	cisplatin	A[C>A]C
sample6	2	115802732	SNV	5.14	C	A	24	0.417	1	53BP1	cisplatin	A[C>A]A
sample6	2	118056425	SNV	4.62	T	A	24	0.417	1	53BP1	cisplatin	T[T>A]C
sample6	2	121588849	SNV	4.31	A	G	38	0.342	0.983	53BP1	cisplatin	A[T>C]C
sample6	2	123881398	SNV	3.12	G	T	19	0.316	1	53BP1	cisplatin	G[C>A]A
sample6	2	127600872	SNV	3.18	A	C	24	0.292	1	53BP1	cisplatin	T[T>G]T
sample6	2	134479870	SNV	2.96	C	A	16	0.438	0.963	53BP1	cisplatin	C[C>A]C
sample6	2	137162289	SNV	5.08	C	A	35	0.457	1	53BP1	cisplatin	T[C>A]T
sample6	2	139745613	SNV	3.38	T	A	24	0.333	0.964	53BP1	cisplatin	A[T>A]C
sample6	2	140963175	SNV	3.94	T	A	24	0.25	1	53BP1	cisplatin	C[T>A]C
sample6	2	141060505	SNV	2.32	A	C	24	0.25	1	53BP1	cisplatin	G[T>G]T
sample6	2	143290538	SNV	3.08	C	A	16	0.375	1	53BP1	cisplatin	T[C>A]T
sample6	2	145439960	SNV	2.9	C	A	24	0.292	1	53BP1	cisplatin	A[C>A]T
sample6	2	145820995	SNV	4.49	C	T	26	0.385	1	53BP1	cisplatin	G[C>T]A
sample6	2	147346734	SNV	4.61	C	A	16	0.5	0.964	53BP1	cisplatin	A[C>A]C
sample6	3	13044496	SNV	4.38	G	A	16	0.5	1	53BP1	cisplatin	T[C>T]T
sample6	3	13209158	SNV	4.28	A	G	15	0.533	1	53BP1	cisplatin	A[T>C]T
sample6	3	13736373	SNV	2.94	G	T	18	0.556	0.969	53BP1	cisplatin	T[C>A]C
sample6	3	17106744	SNV	2.84	G	T	17	0.353	1	53BP1	cisplatin	G[C>A]C
sample6	3	21111406	SNV	4.29	T	A	24	0.5	1	53BP1	cisplatin	C[T>A]T
sample6	3	24908201	SNV	4.16	C	A	19	0.684	0.962	53BP1	cisplatin	G[C>A]C
sample6	3	27146860	SNV	4.77	C	A	16	0.5	1	53BP1	cisplatin	T[C>A]T
sample6	3	27146861	SNV	3.67	T	A	16	0.5	1	53BP1	cisplatin	C[T>A]T
sample6	3	38263387	SNV	4.15	T	A	22	0.409	1	53BP1	cisplatin	T[T>A]C
sample6	3	39474513	SNV	2.7	A	G	11	0.364	1	53BP1	cisplatin	G[T>C]A
sample6	3	63604853	SNV	4.08	C	A	10	0.6	1	53BP1	cisplatin	G[C>A]C
sample6	3	63604854	SNV	4.95	C	A	10	0.6	1	53BP1	cisplatin	C[C>A]T
sample6	3	74389538	SNV	4.76	G	T	23	0.609	1	53BP1	cisplatin	G[C>A]C
sample6	3	78017600	SNV	3.18	C	A	22	0.409	1	53BP1	cisplatin	A[C>A]C
sample6	3	82333784	SNV	2.69	A	T	18	0.333	0.933	53BP1	cisplatin	T[T>A]A
sample6	3	83600188	SNV	5.28	A	T	13	0.769	1	53BP1	cisplatin	C[T>A]G
sample6	3	97928809	SNV	2.33	C	G	12	0.333	0.962	53BP1	cisplatin	T[C>G]C
sample6	3	98576871	SNV	5.74	A	C	15	0.6	1	53BP1	cisplatin	G[T>G]T
sample6	3	99909167	SNV	3.54	C	T	20	0.5	1	53BP1	cisplatin	T[C>T]C
sample6	3	100973502	SNV	2.54	C	A	11	0.455	1	53BP1	cisplatin	G[C>A]T
sample6	3	108637848	SNV	4.33	T	C	9	0.667	0.958	53BP1	cisplatin	G[T>C]C
sample6	3	108993093	SNV	5.89	G	T	10	0.8	0.96	53BP1	cisplatin	G[C>A]C
sample6	4	5573530	SNV	3.27	G	T	10	0.5	0.955	53BP1	cisplatin	G[C>A]C
sample6	4	9236517	SNV	6.79	A	T	24	0.625	1	53BP1	cisplatin	C[T>A]G
sample6	4	25387197	SNV	6.92	G	T	21	0.619	0.964	53BP1	cisplatin	G[C>A]C
sample6	4	26674704	SNV	4.79	A	T	19	0.579	0.955	53BP1	cisplatin	C[T>A]C
sample6	4	27828775	SNV	3	C	A	15	0.6	0.938	53BP1	cisplatin	T[C>A]C
sample6	4	27980126	SNV	2.93	G	T	17	0.647	1	53BP1	cisplatin	G[C>A]C
sample6	4	29737100	SNV	4.07	A	T	15	0.467	1	53BP1	cisplatin	C[T>A]G
sample6	4	35980193	SNV	3.89	G	C	20	0.6	1	53BP1	cisplatin	T[C>G]C
sample6	4	41839567	SNV	4.44	C	A	16	0.688	1	53BP1	cisplatin	T[C>A]T
sample6	4	47290247	SNV	5.45	A	G	15	0.6	0.966	53BP1	cisplatin	A[T>C]T
sample6	4	49207784	SNV	3.45	A	T	12	0.417	1	53BP1	cisplatin	T[T>A]C
sample6	4	50046204	SNV	5.07	T	A	16	0.625	1	53BP1	cisplatin	A[T>A]C
sample6	4	67399696	SNV	6.54	G	T	17	0.765	1	53BP1	cisplatin	C[C>A]C
sample6	4	70681198	SNV	2.35	C	A	21	0.286	1	53BP1	cisplatin	C[C>A]T
sample6	4	78378392	SNV	3.77	C	T	11	0.545	1	53BP1	cisplatin	T[C>T]C
sample6	5	3420646	SNV	4.69	G	T	11	0.455	1	53BP1	cisplatin	G[C>A]C
sample6	5	9318300	SNV	5.88	G	T	13	0.692	1	53BP1	cisplatin	C[C>A]C
sample6	5	18204298	SNV	4.29	G	T	12	0.667	0.958	53BP1	cisplatin	A[C>A]C
sample6	5	22420695	SNV	2.49	C	A	16	0.5	1	53BP1	cisplatin	T[C>A]C
sample6	5	30342559	SNV	6.46	C	A	10	0.9	0.952	53BP1	cisplatin	T[C>A]T
sample6	5	40191030	SNV	5.37	A	C	9	0.778	1	53BP1	cisplatin	T[T>G]A
sample6	5	40546620	SNV	3.77	T	C	11	0.545	1	53BP1	cisplatin	A[T>C]T
sample6	5	45369612	SNV	4.98	C	A	22	0.591	1	53BP1	cisplatin	G[C>A]C
sample6	5	49834291	SNV	5.88	G	A	22	0.409	1	53BP1	cisplatin	G[C>T]T
sample6	5	51154959	SNV	3.39	T	A	15	0.4	1	53BP1	cisplatin	G[T>A]G
sample6	5	53737516	SNV	2.36	G	T	12	0.417	0.933	53BP1	cisplatin	C[C>A]T
sample6	5	55367549	SNV	6.7	A	C	17	0.647	0.974	53BP1	cisplatin	A[T>G]T
sample6	5	57349609	SNV	4.62	C	A	24	0.5	1	53BP1	cisplatin	T[C>A]C
sample6	6	899172	SNV	3.77	T	A	14	0.429	1	53BP1	cisplatin	C[T>A]C
sample6	6	12684477	SNV	4.46	A	T	18	0.556	1	53BP1	cisplatin	C[T>A]G
sample6	6	14947499	SNV	2.5	G	T	26	0.308	1	53BP1	cisplatin	T[C>A]T
sample6	6	19703525	SNV	3.36	G	T	16	0.625	0.941	53BP1	cisplatin	A[C>A]C
sample6	6	24994648	SNV	3.78	G	T	16	0.5	1	53BP1	cisplatin	T[C>A]C
sample6	6	28454451	SNV	6.13	G	T	14	0.643	1	53BP1	cisplatin	T[C>A]T
sample6	6	33256412	SNV	4.42	T	A	7	0.714	1	53BP1	cisplatin	G[T>A]C
sample6	7	5568750	SNV	4.04	G	T	14	0.5	1	53BP1	cisplatin	T[C>A]T
sample6	7	14802288	SNV	2.44	T	A	17	0.353	1	53BP1	cisplatin	T[T>A]C
sample6	7	15600128	SNV	4.46	C	A	13	0.538	1	53BP1	cisplatin	T[C>A]A
sample6	7	33271142	SNV	2.92	G	T	21	0.476	1	53BP1	cisplatin	A[C>A]A
sample6	7	33391945	SNV	2.41	T	C	10	0.5	1	53BP1	cisplatin	G[T>C]C
sample6	8	1220156	SNV	4.37	T	G	18	0.5	0.958	53BP1	cisplatin	C[T>G]T
sample6	8	13740663	SNV	4.24	G	T	17	0.529	0.957	53BP1	cisplatin	G[C>A]T
sample6	8	14360484	SNV	4.9	G	A	20	0.6	0.962	53BP1	cisplatin	G[C>T]C
sample6	8	16224043	SNV	2.7	T	C	14	0.357	1	53BP1	cisplatin	A[T>C]T
sample6	9	11370666	SNV	3.54	G	T	20	0.35	0.969	53BP1	cisplatin	A[C>A]T
sample6	9	20036655	SNV	5.64	G	A	15	0.6	1	53BP1	cisplatin	G[C>T]C
sample6	9	20573611	SNV	5.58	C	T	29	0.483	1	53BP1	cisplatin	T[C>T]T
sample6	10	1736757	SNV	5.65	A	G	11	0.727	1	53BP1	cisplatin	G[T>C]G
sample6	10	14063359	SNV	4.92	C	T	22	0.5	0.962	53BP1	cisplatin	A[C>T]G
sample6	10	14247090	SNV	4.88	C	T	21	0.524	0.957	53BP1	cisplatin	T[C>T]G
sample6	10	16084165	SNV	7.92	G	A	21	0.714	1	53BP1	cisplatin	G[C>T]T
sample6	11	2945170	SNV	3.31	G	T	19	0.421	1	53BP1	cisplatin	C[C>A]A
sample6	11	10294112	SNV	3.05	A	G	17	0.353	1	53BP1	cisplatin	C[T>C]T
sample6	12	435924	SNV	3.12	A	G	19	0.316	0.97	53BP1	cisplatin	A[T>C]T
sample6	12	435956	SNV	3.45	T	C	27	0.37	1	53BP1	cisplatin	C[T>C]A
sample6	12	818271	SNV	4.22	C	A	19	0.368	1	53BP1	cisplatin	G[C>A]C
sample6	12	3432277	SNV	4.6	T	A	14	0.643	1	53BP1	cisplatin	A[T>A]C
sample6	12	6181602	SNV	3.33	G	T	13	0.538	1	53BP1	cisplatin	A[C>A]T
sample6	12	9381398	SNV	5.27	G	C	18	0.556	0.966	53BP1	cisplatin	A[C>G]A
sample6	12	19746833	SNV	4.45	G	T	16	0.562	0.957	53BP1	cisplatin	T[C>A]C
sample6	13	4735155	SNV	2.34	A	T	7	0.571	1	53BP1	cisplatin	G[T>A]C
sample6	13	8323268	SNV	6.89	G	A	17	0.647	0.976	53BP1	cisplatin	C[C>T]G
sample6	13	11134580	SNV	4.76	A	T	21	0.524	1	53BP1	cisplatin	C[T>A]G
sample6	13	13567382	SNV	3.17	G	T	21	0.333	0.967	53BP1	cisplatin	A[C>A]C
sample6	14	3406840	SNV	3.24	A	G	27	0.296	1	53BP1	cisplatin	T[T>C]T
sample6	14	6330664	SNV	4.69	G	T	22	0.455	0.976	53BP1	cisplatin	A[C>A]A
sample6	14	11448304	SNV	3.78	C	A	22	0.5	0.968	53BP1	cisplatin	T[C>A]A
sample6	14	11448305	SNV	4.54	A	G	20	0.5	1	53BP1	cisplatin	C[T>C]G
sample6	14	13289016	SNV	3.1	C	A	40	0.3	1	53BP1	cisplatin	G[C>A]T
sample6	15	3191925	SNV	3.42	T	A	23	0.435	1	53BP1	cisplatin	C[T>A]G
sample6	15	7495823	SNV	4.63	T	A	17	0.529	1	53BP1	cisplatin	T[T>A]C
sample6	15	10341168	SNV	6.54	G	T	23	0.565	1	53BP1	cisplatin	C[C>A]C
sample6	17	1121088	SNV	3.45	C	A	11	0.455	1	53BP1	cisplatin	A[C>A]T
sample6	18	3071217	SNV	3.21	T	C	29	0.517	1	53BP1	cisplatin	C[T>C]C
sample6	19	1130784	SNV	4.8	G	A	20	0.45	1	53BP1	cisplatin	C[C>T]T
sample6	19	4771240	SNV	3.75	G	T	15	0.4	1	53BP1	cisplatin	C[C>A]T
sample6	21	5264314	SNV	5.14	C	T	26	0.538	0.96	53BP1	cisplatin	T[C>T]G
sample6	23	1269282	SNV	3.33	G	A	26	0.385	0.962	53BP1	cisplatin	G[C>T]G
sample6	23	2986158	SNV	5.21	T	A	19	0.474	0.95	53BP1	cisplatin	C[T>A]G
sample6	23	3634306	SNV	5.79	G	T	16	0.625	0.966	53BP1	cisplatin	C[C>A]T
sample6	24	721296	SNV	4.84	C	T	41	0.244	0.985	53BP1	cisplatin	A[C>T]G
sample6	24	6191560	SNV	3.14	A	T	27	0.222	0.985	53BP1	cisplatin	T[T>A]G
sample6	26	2890568	SNV	5.15	C	T	15	0.533	1	53BP1	cisplatin	A[C>T]T
sample6	26	3959050	SNV	4.62	T	A	13	0.615	0.963	53BP1	cisplatin	C[T>A]C
sample6	26	3959051	SNV	3.92	C	A	14	0.571	0.971	53BP1	cisplatin	T[C>A]T
sample6	26	3959052	SNV	3.33	T	A	13	0.538	0.957	53BP1	cisplatin	C[T>A]G
sample6	27	656593	SNV	6.05	C	T	13	0.692	1	53BP1	cisplatin	T[C>T]A
sample6	27	3908482	SNV	2.62	G	A	10	0.5	1	53BP1	cisplatin	C[C>T]C
sample6		3509820	SNV	2.4	T	A	5	0.8	1	53BP1	cisplatin	C[T>A]T
sample6		11287251	SNV	5.53	G	T	11	1	1	53BP1	cisplatin	A[C>A]C
sample6		21624682	SNV	4.39	T	C	11	1	1	53BP1	cisplatin	C[T>C]T
sample6		27964227	SNV	4.69	C	G	9	1	1	53BP1	cisplatin	C[C>G]C
sample6		48817878	SNV	4.46	C	T	6	1	1	53BP1	cisplatin	T[C>T]T
sample6		61483455	SNV	5.37	C	G	14	1	1	53BP1	cisplatin	T[C>G]A
sample6		69015549	SNV	3.41	A	T	8	1	1	53BP1	cisplatin	C[T>A]T
sample6		69251889	SNV	3.16	C	A	6	0.833	1	53BP1	cisplatin	G[C>A]C
sample6		80398359	SNV	4.41	C	T	14	0.571	1	53BP1	cisplatin	A[C>T]G
sample7	1	1580936	SNV	3.8	G	A	17	0.471	1	53BP1	cisplatin	C[C>T]A
sample7	1	2155581	SNV	2.49	C	A	16	0.312	0.971	53BP1	cisplatin	T[C>A]C
sample7	1	6949507	SNV	2.64	A	C	14	0.357	0.958	53BP1	cisplatin	C[T>G]A
sample7	1	14772398	SNV	3.03	G	T	19	0.368	0.978	53BP1	cisplatin	G[C>A]C
sample7	1	18228784	SNV	3.4	T	A	21	0.524	1	53BP1	cisplatin	T[T>A]T
sample7	1	27593541	SNV	5.35	C	A	19	0.632	1	53BP1	cisplatin	G[C>A]C
sample7	1	27593542	SNV	6.69	C	G	19	0.632	0.976	53BP1	cisplatin	C[C>G]A
sample7	1	28856832	SNV	5.77	G	T	11	0.909	1	53BP1	cisplatin	A[C>A]A
sample7	1	32128868	SNV	2.37	C	A	20	0.3	1	53BP1	cisplatin	C[C>A]C
sample7	1	38986014	SNV	4.9	T	A	14	0.571	0.963	53BP1	cisplatin	T[T>A]C
sample7	1	41700252	SNV	6.1	T	G	15	0.733	0.958	53BP1	cisplatin	T[T>G]G
sample7	1	41700254	SNV	4.6	G	T	15	0.733	1	53BP1	cisplatin	T[C>A]C
sample7	1	46599439	SNV	3.5	C	A	14	0.5	0.957	53BP1	cisplatin	A[C>A]A
sample7	1	47944974	SNV	5.92	C	T	19	0.632	1	53BP1	cisplatin	A[C>T]C
sample7	1	47994501	SNV	5.65	C	G	33	0.333	0.986	53BP1	cisplatin	T[C>G]C
sample7	1	50291452	SNV	4.53	A	T	26	0.5	0.955	53BP1	cisplatin	C[T>A]C
sample7	1	50291453	SNV	4.53	G	T	26	0.5	0.957	53BP1	cisplatin	C[C>A]T
sample7	1	50291454	SNV	4.25	G	T	25	0.48	0.957	53BP1	cisplatin	T[C>A]C
sample7	1	52533619	SNV	2.44	C	A	25	0.44	1	53BP1	cisplatin	C[C>A]C
sample7	1	54974664	SNV	6.28	C	A	20	0.6	0.941	53BP1	cisplatin	G[C>A]C
sample7	1	57579736	SNV	6.02	A	C	17	0.588	1	53BP1	cisplatin	T[T>G]T
sample7	1	57892999	SNV	3.7	C	A	13	0.538	1	53BP1	cisplatin	A[C>A]T
sample7	1	62895692	SNV	2.56	G	T	14	0.571	1	53BP1	cisplatin	C[C>A]T
sample7	1	65175424	SNV	7.01	G	T	16	0.688	0.969	53BP1	cisplatin	T[C>A]T
sample7	1	68872860	SNV	2.32	G	T	27	0.37	1	53BP1	cisplatin	C[C>A]C
sample7	1	69036748	SNV	2.35	C	A	25	0.24	1	53BP1	cisplatin	T[C>A]T
sample7	1	73882826	SNV	2.85	C	A	24	0.5	1	53BP1	cisplatin	C[C>A]C
sample7	1	77067430	SNV	3.6	T	A	17	0.471	1	53BP1	cisplatin	T[T>A]C
sample7	1	77067431	SNV	3.83	C	A	16	0.438	0.966	53BP1	cisplatin	T[C>A]T
sample7	1	80373409	SNV	2.77	G	T	11	0.545	1	53BP1	cisplatin	A[C>A]C
sample7	1	84218870	SNV	3.36	T	C	16	0.625	1	53BP1	cisplatin	G[T>C]T
sample7	1	89578243	SNV	4.51	G	T	22	0.545	0.955	53BP1	cisplatin	G[C>A]C
sample7	1	89920284	SNV	4.95	A	G	24	0.5	1	53BP1	cisplatin	G[T>C]G
sample7	1	90391273	SNV	7.69	T	C	22	0.682	0.971	53BP1	cisplatin	G[T>C]C
sample7	1	90866138	SNV	5.88	G	T	22	0.545	1	53BP1	cisplatin	A[C>A]C
sample7	1	93240720	SNV	6.93	T	C	12	0.75	1	53BP1	cisplatin	C[T>C]G
sample7	1	96777818	SNV	3.85	A	T	17	0.529	0.962	53BP1	cisplatin	C[T>A]A
sample7	1	96777822	SNV	4.66	T	C	19	0.579	0.962	53BP1	cisplatin	C[T>C]T
sample7	1	103025629	SNV	4.09	G	T	15	0.733	1	53BP1	cisplatin	T[C>A]T
sample7	1	104902614	SNV	4.19	C	G	10	0.6	1	53BP1	cisplatin	C[C>G]A
sample7	1	105128562	SNV	2.58	G	T	14	0.571	0.938	53BP1	cisplatin	G[C>A]C
sample7	1	106299922	SNV	4.43	G	T	20	0.6	1	53BP1	cisplatin	A[C>A]C
sample7	1	107133456	SNV	3.11	G	T	17	0.412	0.958	53BP1	cisplatin	T[C>A]C
sample7	1	116038519	SNV	3.36	A	T	13	0.462	1	53BP1	cisplatin	C[T>A]G
sample7	1	116710276	SNV	3.01	G	C	13	0.385	0.962	53BP1	cisplatin	T[C>G]T
sample7	1	117858144	SNV	3.63	C	A	27	0.481	1	53BP1	cisplatin	C[C>A]T
sample7	1	124072006	SNV	3.27	G	T	16	0.562	1	53BP1	cisplatin	G[C>A]C
sample7	1	132655832	SNV	2.38	G	T	20	0.3	0.98	53BP1	cisplatin	G[C>A]C
sample7	1	133254256	SNV	3.7	G	T	12	0.5	0.962	53BP1	cisplatin	G[C>A]C
sample7	1	133756023	SNV	3.53	G	C	19	0.368	1	53BP1	cisplatin	T[C>G]T
sample7	1	142535109	SNV	4.2	G	T	19	0.632	0.947	53BP1	cisplatin	C[C>A]A
sample7	1	144447512	SNV	2.4	C	A	23	0.435	1	53BP1	cisplatin	A[C>A]C
sample7	1	144942075	SNV	3.36	G	A	20	0.4	0.955	53BP1	cisplatin	G[C>T]A
sample7	1	144967708	SNV	3.07	G	T	16	0.438	1	53BP1	cisplatin	G[C>A]C
sample7	1	157910297	SNV	3.81	G	A	22	0.545	1	53BP1	cisplatin	G[C>T]A
sample7	1	158726290	SNV	2.57	T	A	21	0.476	0.941	53BP1	cisplatin	C[T>A]T
sample7	1	159722940	SNV	2.31	T	A	18	0.5	0.966	53BP1	cisplatin	G[T>A]C
sample7	1	159827554	SNV	5.19	C	A	16	0.562	1	53BP1	cisplatin	C[C>A]C
sample7	1	160883925	SNV	2.44	A	T	25	0.44	1	53BP1	cisplatin	A[T>A]C
sample7	1	162449834	SNV	2.93	C	A	14	0.357	1	53BP1	cisplatin	A[C>A]A
sample7	1	162954383	SNV	4.34	A	C	16	0.562	1	53BP1	cisplatin	G[T>G]C
sample7	1	167460624	SNV	3.78	C	T	29	0.379	1	53BP1	cisplatin	A[C>T]C
sample7	1	173355837	SNV	2.8	C	A	10	0.4	0.963	53BP1	cisplatin	T[C>A]T
sample7	1	175690944	SNV	5.96	C	T	16	0.625	1	53BP1	cisplatin	T[C>T]T
sample7	1	183129141	SNV	3.13	G	T	17	0.588	1	53BP1	cisplatin	T[C>A]T
sample7	1	183782341	SNV	3.56	A	G	26	0.462	1	53BP1	cisplatin	A[T>C]G
sample7	1	189550065	SNV	4.48	C	A	26	0.538	1	53BP1	cisplatin	G[C>A]T
sample7	1	191300051	SNV	3.8	C	A	12	0.667	1	53BP1	cisplatin	A[C>A]C
sample7	1	191389335	SNV	3.78	C	A	14	0.5	0.96	53BP1	cisplatin	T[C>A]C
sample7	1	195254154	SNV	5.89	G	T	17	0.647	1	53BP1	cisplatin	C[C>A]C
sample7	2	591195	SNV	4.46	T	A	35	0.343	0.979	53BP1	cisplatin	G[T>A]A
sample7	2	3874317	SNV	3.6	C	A	22	0.318	0.977	53BP1	cisplatin	G[C>A]C
sample7	2	6079375	SNV	4.41	C	A	33	0.394	1	53BP1	cisplatin	C[C>A]C
sample7	2	7578658	SNV	2.49	A	T	32	0.25	1	53BP1	cisplatin	G[T>A]C
sample7	2	8115668	SNV	3.18	T	A	43	0.302	1	53BP1	cisplatin	A[T>A]G
sample7	2	9300012	SNV	3.6	G	T	28	0.393	0.958	53BP1	cisplatin	T[C>A]G
sample7	2	17440625	SNV	2.53	G	T	35	0.429	0.974	53BP1	cisplatin	T[C>A]C
sample7	2	19033550	SNV	3.11	G	T	22	0.364	1	53BP1	cisplatin	T[C>A]A
sample7	2	19033595	SNV	3.3	G	C	26	0.385	0.955	53BP1	cisplatin	A[C>G]A
sample7	2	24546579	SNV	2.65	C	A	31	0.419	0.976	53BP1	cisplatin	G[C>A]C
sample7	2	25767988	SNV	4.98	C	A	27	0.407	0.971	53BP1	cisplatin	G[C>A]A
sample7	2	30499967	SNV	3.35	G	T	32	0.469	0.971	53BP1	cisplatin	A[C>A]T
sample7	2	36163911	SNV	3.31	T	C	24	0.333	0.966	53BP1	cisplatin	T[T>C]G
sample7	2	38114416	SNV	4	A	C	32	0.406	1	53BP1	cisplatin	A[T>G]G
sample7	2	45488115	SNV	5.99	G	T	34	0.441	1	53BP1	cisplatin	G[C>A]A
sample7	2	53822352	SNV	3.13	C	A	21	0.286	0.981	53BP1	cisplatin	T[C>A]C
sample7	2	54551319	SNV	3.24	C	A	32	0.312	0.986	53BP1	cisplatin	T[C>A]C
sample7	2	57365343	SNV	3.94	T	A	30	0.333	1	53BP1	cisplatin	A[T>A]C
sample7	2	58789553	SNV	4.75	T	A	33	0.364	1	53BP1	cisplatin	C[T>A]G
sample7	2	60175729	SNV	3.22	T	A	33	0.303	1	53BP1	cisplatin	A[T>A]G
sample7	2	63201116	SNV	3.9	C	A	24	0.333	0.971	53BP1	cisplatin	G[C>A]C
sample7	2	64368097	SNV	3.45	C	A	27	0.37	0.963	53BP1	cisplatin	A[C>A]C
sample7	2	65347805	SNV	3.07	C	A	20	0.35	0.96	53BP1	cisplatin	T[C>A]C
sample7	2	67834062	SNV	2.99	C	T	32	0.281	1	53BP1	cisplatin	G[C>T]A
sample7	2	70215035	SNV	4.29	G	A	26	0.385	0.969	53BP1	cisplatin	T[C>T]T
sample7	2	71325521	SNV	2.48	A	T	24	0.25	1	53BP1	cisplatin	C[T>A]A
sample7	2	74218004	SNV	2.38	C	A	21	0.286	0.971	53BP1	cisplatin	A[C>A]T
sample7	2	74272493	SNV	4.07	T	C	29	0.379	0.971	53BP1	cisplatin	A[T>C]A
sample7	2	79163624	SNV	4.16	C	A	22	0.409	1	53BP1	cisplatin	A[C>A]C
sample7	2	80291108	SNV	2.98	C	A	22	0.364	0.968	53BP1	cisplatin	C[C>A]A
sample7	2	81052364	SNV	2.8	C	A	27	0.333	0.964	53BP1	cisplatin	C[C>A]G
sample7	2	81299437	SNV	3.4	A	G	28	0.286	1	53BP1	cisplatin	C[T>C]C
sample7	2	81958080	SNV	3.35	C	A	28	0.25	0.977	53BP1	cisplatin	T[C>A]C
sample7	2	85340450	SNV	4.51	A	G	27	0.556	0.96	53BP1	cisplatin	C[T>C]A
sample7	2	86193883	SNV	2.65	C	T	33	0.455	1	53BP1	cisplatin	T[C>T]C
sample7	2	87150346	SNV	3.4	G	T	24	0.292	0.972	53BP1	cisplatin	A[C>A]C
sample7	2	87445980	SNV	3.25	A	C	31	0.323	1	53BP1	cisplatin	T[T>G]T
sample7	2	93036559	SNV	2.34	G	T	28	0.321	1	53BP1	cisplatin	A[C>A]C
sample7	2	94458996	SNV	3.66	T	C	36	0.417	1	53BP1	cisplatin	C[T>C]T
sample7	2	95549123	SNV	2.67	C	A	27	0.296	1	53BP1	cisplatin	A[C>A]C
sample7	2	95644230	SNV	2.72	T	A	27	0.37	0.952	53BP1	cisplatin	A[T>A]C
sample7	2	97739799	SNV	3.96	G	T	28	0.25	0.984	53BP1	cisplatin	T[C>A]C
sample7	2	98571119	SNV	5.07	C	A	26	0.5	0.971	53BP1	cisplatin	G[C>A]C
sample7	2	99839398	SNV	3.25	C	A	30	0.333	1	53BP1	cisplatin	C[C>A]C
sample7	2	101294677	SNV	4.2	T	A	26	0.462	1	53BP1	cisplatin	C[T>A]C
sample7	2	102367656	SNV	2.61	C	A	25	0.24	0.968	53BP1	cisplatin	G[C>A]A
sample7	2	103793583	SNV	7.81	C	A	36	0.389	1	53BP1	cisplatin	C[C>A]T
sample7	2	107108328	SNV	7.08	T	A	36	0.361	0.984	53BP1	cisplatin	A[T>A]C
sample7	2	107796819	SNV	5.2	C	A	36	0.444	0.974	53BP1	cisplatin	C[C>A]T
sample7	2	109044069	SNV	4.63	C	A	29	0.414	1	53BP1	cisplatin	C[C>A]C
sample7	2	118998136	SNV	4.76	C	A	35	0.314	1	53BP1	cisplatin	G[C>A]T
sample7	2	124930430	SNV	3.47	G	T	24	0.375	0.968	53BP1	cisplatin	G[C>A]C
sample7	2	125289979	SNV	5.14	G	T	36	0.25	0.987	53BP1	cisplatin	T[C>A]A
sample7	2	126706241	SNV	5.84	G	T	25	0.44	0.972	53BP1	cisplatin	C[C>A]C
sample7	2	129738261	SNV	2.47	G	T	31	0.29	1	53BP1	cisplatin	G[C>A]C
sample7	2	130548882	SNV	4.86	T	G	22	0.409	1	53BP1	cisplatin	A[T>G]C
sample7	2	133620044	SNV	3.29	C	A	35	0.457	1	53BP1	cisplatin	T[C>A]C
sample7	2	139937137	SNV	2.81	G	T	25	0.28	1	53BP1	cisplatin	T[C>A]C
sample7	2	139958335	SNV	3.68	C	A	20	0.4	1	53BP1	cisplatin	A[C>A]T
sample7	2	143266683	SNV	4.43	G	T	26	0.385	1	53BP1	cisplatin	T[C>A]C
sample7	2	143266684	SNV	3.04	A	T	25	0.4	1	53BP1	cisplatin	A[T>A]C
sample7	2	144915087	SNV	4.11	C	A	25	0.4	0.976	53BP1	cisplatin	T[C>A]C
sample7	2	144956490	SNV	3.1	T	A	21	0.381	0.972	53BP1	cisplatin	C[T>A]G
sample7	3	1889956	SNV	6.79	G	T	27	0.556	1	53BP1	cisplatin	G[C>A]C
sample7	3	5921468	SNV	4.56	C	A	19	0.579	1	53BP1	cisplatin	G[C>A]C
sample7	3	7506284	SNV	2.54	G	A	25	0.32	1	53BP1	cisplatin	A[C>T]G
sample7	3	8045260	SNV	4.24	C	A	17	0.529	0.977	53BP1	cisplatin	T[C>A]C
sample7	3	11866887	SNV	3.34	G	T	12	0.417	0.967	53BP1	cisplatin	T[C>A]C
sample7	3	13762730	SNV	4.25	C	A	25	0.48	0.955	53BP1	cisplatin	C[C>A]C
sample7	3	14095586	SNV	2.64	G	T	7	0.571	1	53BP1	cisplatin	A[C>A]T
sample7	3	26881970	SNV	3.07	A	C	9	0.444	1	53BP1	cisplatin	A[T>G]A
sample7	3	27404847	SNV	5.32	T	A	24	0.583	1	53BP1	cisplatin	G[T>A]C
sample7	3	27645876	SNV	4.23	C	T	18	0.611	1	53BP1	cisplatin	G[C>T]A
sample7	3	31465818	SNV	2.8	A	C	17	0.588	1	53BP1	cisplatin	G[T>G]T
sample7	3	31999771	SNV	2.51	T	A	9	0.444	1	53BP1	cisplatin	A[T>A]T
sample7	3	32033158	SNV	5.96	C	A	17	0.706	1	53BP1	cisplatin	A[C>A]T
sample7	3	32728784	SNV	4.97	C	A	23	0.478	0.973	53BP1	cisplatin	A[C>A]C
sample7	3	34716606	SNV	3.74	G	T	27	0.407	1	53BP1	cisplatin	A[C>A]C
sample7	3	34932226	SNV	3.07	A	T	14	0.5	1	53BP1	cisplatin	C[T>A]C
sample7	3	45642281	SNV	3.14	A	C	21	0.524	1	53BP1	cisplatin	G[T>G]T
sample7	3	46224666	SNV	5.76	A	G	19	0.632	1	53BP1	cisplatin	T[T>C]T
sample7	3	46841263	SNV	4.65	A	T	20	0.6	0.96	53BP1	cisplatin	C[T>A]G
sample7	3	55640067	SNV	3.8	G	T	13	0.538	1	53BP1	cisplatin	T[C>A]T
sample7	3	56583362	SNV	3.13	A	C	17	0.471	0.964	53BP1	cisplatin	C[T>G]T
sample7	3	63181058	SNV	3.49	C	A	16	0.375	0.97	53BP1	cisplatin	T[C>A]T
sample7	3	69363090	SNV	3.55	C	T	18	0.444	1	53BP1	cisplatin	C[C>T]C
sample7	3	71797360	SNV	4.04	C	A	22	0.682	1	53BP1	cisplatin	C[C>A]C
sample7	3	74450150	SNV	5.5	T	A	15	0.667	1	53BP1	cisplatin	C[T>A]T
sample7	3	76786100	SNV	3.98	C	A	19	0.474	1	53BP1	cisplatin	A[C>A]C
sample7	3	78187566	SNV	3.12	G	T	19	0.474	1	53BP1	cisplatin	G[C>A]C
sample7	3	83262309	SNV	3.83	T	G	16	0.562	1	53BP1	cisplatin	G[T>G]G
sample7	3	84613338	SNV	5.05	G	T	23	0.478	1	53BP1	cisplatin	G[C>A]C
sample7	3	87143947	SNV	3.2	G	T	26	0.538	0.944	53BP1	cisplatin	G[C>A]C
sample7	3	89297236	SNV	2.37	T	C	16	0.625	0.938	53BP1	cisplatin	T[T>C]T
sample7	3	89464359	SNV	2.85	T	C	19	0.684	1	53BP1	cisplatin	A[T>C]C
sample7	3	90442174	SNV	4.35	A	T	14	0.786	0.947	53BP1	cisplatin	C[T>A]G
sample7	3	90896783	SNV	2.42	G	T	21	0.286	0.957	53BP1	cisplatin	C[C>A]C
sample7	3	91985437	SNV	3.78	C	A	14	0.5	0.933	53BP1	cisplatin	C[C>A]T
sample7	3	94351281	SNV	2.43	G	T	12	0.583	1	53BP1	cisplatin	C[C>A]A
sample7	3	99125673	SNV	2.47	G	A	15	0.533	0.962	53BP1	cisplatin	A[C>T]G
sample7	3	100053324	SNV	3.51	C	T	19	0.421	1	53BP1	cisplatin	C[C>T]T
sample7	3	101602264	SNV	4.21	T	G	21	0.381	0.97	53BP1	cisplatin	C[T>G]G
sample7	3	102598432	SNV	2.56	A	T	10	0.6	0.938	53BP1	cisplatin	A[T>A]G
sample7	3	110317967	SNV	3.03	C	A	11	0.364	1	53BP1	cisplatin	T[C>A]T
sample7	4	5241015	SNV	3.6	G	A	17	0.471	0.984	53BP1	cisplatin	G[C>T]C
sample7	4	10195384	SNV	3.94	G	T	10	0.6	1	53BP1	cisplatin	A[C>A]C
sample7	4	10513303	SNV	4.56	G	T	15	0.533	1	53BP1	cisplatin	G[C>A]T
sample7	4	10603853	SNV	5.53	C	A	15	0.6	1	53BP1	cisplatin	T[C>A]C
sample7	4	17113561	SNV	3	C	A	20	0.35	1	53BP1	cisplatin	A[C>A]T
sample7	4	19605118	SNV	6.62	G	T	27	0.63	0.962	53BP1	cisplatin	A[C>A]C
sample7	4	20002629	SNV	3.29	A	G	28	0.357	0.96	53BP1	cisplatin	A[T>C]G
sample7	4	21139337	SNV	3.93	G	C	12	0.583	1	53BP1	cisplatin	G[C>G]T
sample7	4	22470370	SNV	4.08	C	A	14	0.571	1	53BP1	cisplatin	T[C>A]T
sample7	4	24300456	SNV	5.42	T	A	14	0.714	1	53BP1	cisplatin	G[T>A]T
sample7	4	24751726	SNV	3.7	G	T	13	0.538	1	53BP1	cisplatin	G[C>A]C
sample7	4	27925008	SNV	4.08	T	G	14	0.571	1	53BP1	cisplatin	T[T>G]G
sample7	4	27925009	SNV	3.92	G	T	14	0.571	0.962	53BP1	cisplatin	C[C>A]A
sample7	4	30131639	SNV	3.48	G	T	16	0.438	1	53BP1	cisplatin	A[C>A]T
sample7	4	32072916	SNV	4.82	G	A	17	0.588	0.963	53BP1	cisplatin	A[C>T]T
sample7	4	40742464	SNV	2.64	T	A	20	0.5	0.95	53BP1	cisplatin	A[T>A]C
sample7	4	47183792	SNV	3.48	C	A	19	0.474	1	53BP1	cisplatin	G[C>A]A
sample7	4	47202957	SNV	3.29	T	C	25	0.6	1	53BP1	cisplatin	T[T>C]A
sample7	4	48263840	SNV	5.1	A	T	26	0.654	1	53BP1	cisplatin	C[T>A]T
sample7	4	49512547	SNV	4.03	G	T	26	0.5	1	53BP1	cisplatin	G[C>A]A
sample7	4	53939832	SNV	6.15	A	C	21	0.571	1	53BP1	cisplatin	C[T>G]G
sample7	4	62305790	SNV	2.8	G	T	19	0.526	1	53BP1	cisplatin	T[C>A]T
sample7	4	69985869	SNV	2.54	A	G	14	0.5	1	53BP1	cisplatin	T[T>C]A
sample7	4	76165116	SNV	4.5	C	A	22	0.455	1	53BP1	cisplatin	G[C>A]G
sample7	4	83036159	SNV	3.83	G	T	20	0.45	1	53BP1	cisplatin	C[C>A]C
sample7	4	83706289	SNV	4.15	A	C	21	0.476	1	53BP1	cisplatin	C[T>G]G
sample7	4	85862569	SNV	2.74	G	T	20	0.3	1	53BP1	cisplatin	A[C>A]C
sample7	4	86297989	SNV	4.09	C	A	6	0.833	1	53BP1	cisplatin	T[C>A]A
sample7	4	86685017	SNV	3.45	T	A	22	0.455	1	53BP1	cisplatin	A[T>A]A
sample7	4	87534436	SNV	4.61	C	T	14	0.571	1	53BP1	cisplatin	A[C>T]T
sample7	4	87770382	SNV	4.42	C	A	17	0.588	1	53BP1	cisplatin	G[C>A]T
sample7	4	87770383	SNV	6.39	T	G	17	0.588	0.972	53BP1	cisplatin	C[T>G]A
sample7	5	2966984	SNV	3.55	C	A	18	0.444	1	53BP1	cisplatin	C[C>A]C
sample7	5	4141138	SNV	3.01	C	A	15	0.533	0.944	53BP1	cisplatin	A[C>A]C
sample7	5	4141150	SNV	4.35	G	C	17	0.529	1	53BP1	cisplatin	A[C>G]T
sample7	5	6558972	SNV	6.27	G	T	20	0.65	1	53BP1	cisplatin	G[C>A]T
sample7	5	6994344	SNV	4.99	C	A	12	0.583	1	53BP1	cisplatin	C[C>A]T
sample7	5	6994345	SNV	4.83	T	A	12	0.583	0.968	53BP1	cisplatin	C[T>A]G
sample7	5	10182963	SNV	3.59	C	A	16	0.438	1	53BP1	cisplatin	T[C>A]T
sample7	5	10890862	SNV	2.4	C	A	18	0.444	0.941	53BP1	cisplatin	G[C>A]C
sample7	5	13474398	SNV	4.38	A	T	20	0.6	0.981	53BP1	cisplatin	G[T>A]T
sample7	5	19750717	SNV	2.58	C	A	13	0.538	1	53BP1	cisplatin	C[C>A]T
sample7	5	24775260	SNV	5.45	C	A	15	0.733	1	53BP1	cisplatin	T[C>A]T
sample7	5	24783727	SNV	4.15	T	A	20	0.7	1	53BP1	cisplatin	C[T>A]T
sample7	5	31679784	SNV	4.67	T	A	12	0.583	0.976	53BP1	cisplatin	G[T>A]C
sample7	5	38859137	SNV	3.04	C	A	18	0.556	0.933	53BP1	cisplatin	C[C>A]T
sample7	5	59501354	SNV	3.48	G	T	16	0.5	0.943	53BP1	cisplatin	C[C>A]C
sample7	6	2949220	SNV	3.46	G	A	11	0.636	0.944	53BP1	cisplatin	T[C>T]T
sample7	6	7671761	SNV	3.55	G	T	18	0.444	0.974	53BP1	cisplatin	G[C>A]C
sample7	6	10882804	SNV	4.54	C	A	20	0.5	1	53BP1	cisplatin	T[C>A]C
sample7	6	12617396	SNV	2.7	C	A	9	0.444	1	53BP1	cisplatin	A[C>A]T
sample7	6	14301677	SNV	3.24	C	A	25	0.52	1	53BP1	cisplatin	C[C>A]A
sample7	6	24232452	SNV	3.73	C	T	26	0.654	1	53BP1	cisplatin	C[C>T]G
sample7	6	25786561	SNV	3.14	T	A	21	0.524	1	53BP1	cisplatin	G[T>A]C
sample7	6	27589025	SNV	3.95	G	T	23	0.435	1	53BP1	cisplatin	G[C>A]C
sample7	6	30694877	SNV	4.21	A	G	15	0.4	1	53BP1	cisplatin	C[T>C]T
sample7	6	30694878	SNV	2.87	G	T	14	0.357	1	53BP1	cisplatin	C[C>A]T
sample7	6	31311525	SNV	3.53	G	T	19	0.368	0.957	53BP1	cisplatin	G[C>A]C
sample7	7	688124	SNV	4.38	G	T	19	0.474	1	53BP1	cisplatin	A[C>A]C
sample7	7	1066601	SNV	3.67	G	T	25	0.48	1	53BP1	cisplatin	A[C>A]C
sample7	7	1461842	SNV	4.28	C	T	11	0.727	1	53BP1	cisplatin	T[C>T]C
sample7	7	1615988	SNV	2.72	A	T	19	0.632	1	53BP1	cisplatin	T[T>A]C
sample7	7	8383178	SNV	2.91	A	T	15	0.333	0.977	53BP1	cisplatin	A[T>A]C
sample7	7	8506338	SNV	4.32	T	G	15	0.6	1	53BP1	cisplatin	G[T>G]A
sample7	7	8506339	SNV	4.32	A	G	15	0.6	1	53BP1	cisplatin	C[T>C]A
sample7	7	8506340	SNV	3.33	G	T	15	0.6	1	53BP1	cisplatin	C[C>A]T
sample7	7	12202878	SNV	4.36	C	A	22	0.409	0.975	53BP1	cisplatin	T[C>A]C
sample7	7	17868092	SNV	3.25	G	T	11	0.636	0.964	53BP1	cisplatin	G[C>A]C
sample7	7	18355553	SNV	2.55	C	A	18	0.278	1	53BP1	cisplatin	C[C>A]C
sample7	7	20326162	SNV	6.07	G	T	18	0.611	0.97	53BP1	cisplatin	G[C>A]C
sample7	7	24171939	SNV	2.68	G	T	10	0.5	1	53BP1	cisplatin	C[C>A]C
sample7	7	24556144	SNV	7.05	C	A	15	0.733	1	53BP1	cisplatin	G[C>A]C
sample7	7	27760623	SNV	3.75	G	T	24	0.375	0.962	53BP1	cisplatin	G[C>A]C
sample7	7	29149703	SNV	4.99	C	T	15	0.533	0.967	53BP1	cisplatin	A[C>T]G
sample7	7	31508651	SNV	4.47	A	G	15	0.667	1	53BP1	cisplatin	C[T>C]T
sample7	7	32154756	SNV	3.81	C	A	23	0.609	0.938	53BP1	cisplatin	T[C>A]C
sample7	7	35232585	SNV	4.86	C	A	17	0.529	1	53BP1	cisplatin	G[C>A]C
sample7	8	6708976	SNV	4.06	T	A	24	0.417	1	53BP1	cisplatin	C[T>A]T
sample7	8	12521706	SNV	4.58	T	A	20	0.7	1	53BP1	cisplatin	C[T>A]G
sample7	8	21012714	SNV	3.1	G	T	18	0.556	1	53BP1	cisplatin	A[C>A]C
sample7	8	24872427	SNV	3.99	A	G	25	0.4	1	53BP1	cisplatin	T[T>C]C
sample7	9	3141487	SNV	9.85	G	T	40	0.725	1	53BP1	cisplatin	A[C>A]C
sample7	9	6346806	SNV	3.46	G	T	31	0.387	1	53BP1	cisplatin	C[C>A]C
sample7	9	20336799	SNV	2.48	C	A	30	0.267	1	53BP1	cisplatin	A[C>A]C
sample7	10	11162091	SNV	2.7	G	T	17	0.294	1	53BP1	cisplatin	T[C>A]T
sample7	10	14981752	SNV	5.01	C	A	15	0.667	1	53BP1	cisplatin	G[C>A]C
sample7	11	11418127	SNV	2.64	G	T	16	0.312	1	53BP1	cisplatin	C[C>A]T
sample7	11	14240972	SNV	4.47	G	T	21	0.476	1	53BP1	cisplatin	G[C>A]C
sample7	12	4364048	SNV	4.46	A	G	18	0.556	1	53BP1	cisplatin	G[T>C]T
sample7	12	6064117	SNV	6.98	G	A	17	0.647	0.977	53BP1	cisplatin	C[C>T]G
sample7	12	11922820	SNV	4.04	A	C	14	0.5	1	53BP1	cisplatin	C[T>G]G
sample7	12	13337476	SNV	5.1	G	A	20	0.6	0.952	53BP1	cisplatin	T[C>T]A
sample7	12	14034626	SNV	2.51	C	A	21	0.476	1	53BP1	cisplatin	C[C>A]C
sample7	12	14244793	SNV	5.78	C	A	17	0.706	1	53BP1	cisplatin	A[C>A]T
sample7	13	3648324	SNV	3.51	G	T	15	0.667	0.944	53BP1	cisplatin	A[C>A]C
sample7	13	5339954	SNV	4.11	C	A	15	0.6	1	53BP1	cisplatin	G[C>A]C
sample7	13	6606794	SNV	2.64	G	T	9	0.444	0.952	53BP1	cisplatin	A[C>A]A
sample7	13	8950520	SNV	4.34	C	T	16	0.562	0.952	53BP1	cisplatin	C[C>T]T
sample7	13	15539147	SNV	8.2	G	T	18	0.778	1	53BP1	cisplatin	C[C>A]T
sample7	14	9220031	SNV	3.92	G	A	30	0.433	1	53BP1	cisplatin	T[C>T]T
sample7	14	9384830	SNV	4.1	A	T	29	0.414	0.974	53BP1	cisplatin	C[T>A]T
sample7	14	14257182	SNV	3	G	T	38	0.316	1	53BP1	cisplatin	G[C>A]C
sample7	14	14426496	SNV	2.91	G	T	26	0.269	0.963	53BP1	cisplatin	G[C>A]C
sample7	15	8140662	SNV	4.1	A	T	21	0.476	0.964	53BP1	cisplatin	C[T>A]G
sample7	15	10054855	SNV	3.34	C	A	24	0.333	1	53BP1	cisplatin	G[C>A]C
sample7	17	2982995	SNV	4.51	T	A	23	0.565	1	53BP1	cisplatin	T[T>A]T
sample7	18	67263	SNV	2.93	G	C	22	0.591	0.933	53BP1	cisplatin	A[C>G]G
sample7	18	101116	SNV	4.3	C	A	18	0.667	1	53BP1	cisplatin	A[C>A]T
sample7	18	5731149	SNV	7.1	C	A	23	0.565	1	53BP1	cisplatin	T[C>A]T
sample7	18	7753760	SNV	3.73	T	C	20	0.45	1	53BP1	cisplatin	C[T>C]T
sample7	19	6245025	SNV	3.39	G	A	18	0.611	0.941	53BP1	cisplatin	A[C>T]G
sample7	20	2028739	SNV	5.48	G	C	41	0.39	1	53BP1	cisplatin	A[C>G]T
sample7	20	11420690	SNV	2.35	C	A	26	0.269	0.981	53BP1	cisplatin	A[C>A]C
sample7	20	13211529	SNV	4.81	T	C	31	0.323	1	53BP1	cisplatin	A[T>C]T
sample7	21	2770598	SNV	4.09	C	A	12	0.5	0.977	53BP1	cisplatin	A[C>A]T
sample7	21	6172042	SNV	3.93	C	A	20	0.65	0.966	53BP1	cisplatin	T[C>A]T
sample7	22	1608933	SNV	6	C	T	15	0.6	1	53BP1	cisplatin	A[C>T]G
sample7	22	3263858	SNV	2.98	C	T	18	0.444	1	53BP1	cisplatin	G[C>T]A
sample7	23	1073810	SNV	3.66	T	A	18	0.5	1	53BP1	cisplatin	C[T>A]C
sample7	23	4051019	SNV	7.82	G	C	15	0.733	1	53BP1	cisplatin	G[C>G]C
sample7	24	2494812	SNV	2.77	G	T	45	0.222	1	53BP1	cisplatin	C[C>A]A
sample7	27	3227142	SNV	3.11	C	G	17	0.412	1	53BP1	cisplatin	T[C>G]T
sample7		2479848	SNV	3.16	C	A	7	1	1	53BP1	cisplatin	T[C>A]C
sample7		4677795	SNV	3.2	T	A	5	1	1	53BP1	cisplatin	A[T>A]G
sample7		5774660	SNV	3.2	C	A	5	1	1	53BP1	cisplatin	T[C>A]A
sample7		6123768	SNV	4.11	C	A	7	1	1	53BP1	cisplatin	A[C>A]C
sample7		22113464	SNV	6.11	T	C	14	1	1	53BP1	cisplatin	G[T>C]G
sample7		69475596	SNV	3.78	A	T	8	1	1	53BP1	cisplatin	G[T>A]G
sample7		69691769	SNV	2.63	G	T	7	1	1	53BP1	cisplatin	G[C>A]A
sample7		71957536	SNV	3.94	C	A	5	1	1	53BP1	cisplatin	A[C>A]T
sample9	1	3162323	SNV	5.46	G	T	21	0.524	1	53BP1_BRCA1	mock	G[C>A]C
sample9	1	5865195	SNV	3.53	T	G	42	0.524	1	53BP1_BRCA1	mock	T[T>G]T
sample9	1	6309891	SNV	3.86	G	T	23	0.391	1	53BP1_BRCA1	mock	C[C>A]T
sample9	1	6950456	SNV	5.82	T	A	22	0.591	1	53BP1_BRCA1	mock	C[T>A]T
sample9	1	7839334	SNV	7.56	A	C	27	0.667	1	53BP1_BRCA1	mock	A[T>G]G
sample9	1	8826835	SNV	3.72	T	A	14	0.571	1	53BP1_BRCA1	mock	T[T>A]C
sample9	1	22907635	SNV	2.64	A	G	13	0.385	0.957	53BP1_BRCA1	mock	A[T>C]T
sample9	1	31771973	SNV	4.04	G	A	21	0.667	1	53BP1_BRCA1	mock	A[C>T]G
sample9	1	32562564	SNV	3.04	G	C	47	0.319	0.987	53BP1_BRCA1	mock	G[C>G]T
sample9	1	36784264	SNV	5.37	T	A	23	0.609	1	53BP1_BRCA1	mock	G[T>A]A
sample9	1	39707295	SNV	3.39	C	T	27	0.407	0.968	53BP1_BRCA1	mock	T[C>T]G
sample9	1	41913171	SNV	3.51	T	A	15	0.533	1	53BP1_BRCA1	mock	G[T>A]A
sample9	1	45854441	SNV	2.33	C	A	17	0.588	0.933	53BP1_BRCA1	mock	T[C>A]C
sample9	1	46539565	SNV	3.04	C	T	18	0.556	1	53BP1_BRCA1	mock	T[C>T]A
sample9	1	49703993	SNV	4.63	C	T	27	0.407	1	53BP1_BRCA1	mock	T[C>T]C
sample9	1	52660738	SNV	2.7	C	G	16	0.312	1	53BP1_BRCA1	mock	T[C>G]A
sample9	1	60995865	SNV	3.37	G	C	25	0.4	0.957	53BP1_BRCA1	mock	C[C>G]A
sample9	1	70579222	SNV	5.42	G	C	21	0.571	1	53BP1_BRCA1	mock	C[C>G]A
sample9	1	81373788	SNV	2.84	G	A	24	0.5	1	53BP1_BRCA1	mock	G[C>T]G
sample9	1	89594218	SNV	2.31	A	T	13	0.308	0.962	53BP1_BRCA1	mock	C[T>A]T
sample9	1	90090429	SNV	6.3	T	A	22	0.682	1	53BP1_BRCA1	mock	C[T>A]G
sample9	1	94937617	SNV	3.79	C	G	24	0.625	0.941	53BP1_BRCA1	mock	A[C>G]A
sample9	1	96194530	SNV	3.03	G	T	14	0.429	1	53BP1_BRCA1	mock	T[C>A]C
sample9	1	99472555	SNV	3.08	T	G	15	0.4	1	53BP1_BRCA1	mock	G[T>G]T
sample9	1	101547353	SNV	3.79	T	A	24	0.708	1	53BP1_BRCA1	mock	G[T>A]A
sample9	1	115998175	SNV	3.57	G	T	12	0.583	0.96	53BP1_BRCA1	mock	A[C>A]T
sample9	1	116375212	SNV	3.59	T	C	13	0.538	1	53BP1_BRCA1	mock	T[T>C]G
sample9	1	120919065	SNV	5.63	G	T	15	0.667	1	53BP1_BRCA1	mock	T[C>A]A
sample9	1	123324217	SNV	2.58	T	C	23	0.348	0.958	53BP1_BRCA1	mock	C[T>C]T
sample9	1	137233391	SNV	3.65	A	G	14	0.5	0.938	53BP1_BRCA1	mock	T[T>C]C
sample9	1	141194486	SNV	4.61	T	C	15	0.733	0.947	53BP1_BRCA1	mock	C[T>C]A
sample9	1	144809217	SNV	2.94	C	A	23	0.478	1	53BP1_BRCA1	mock	G[C>A]T
sample9	1	149627401	SNV	5.52	T	C	28	0.536	1	53BP1_BRCA1	mock	A[T>C]T
sample9	1	151735938	SNV	2.55	C	G	23	0.261	1	53BP1_BRCA1	mock	G[C>G]C
sample9	1	155668487	SNV	5.13	A	G	22	0.5	1	53BP1_BRCA1	mock	G[T>C]T
sample9	1	158569769	SNV	4.29	C	T	24	0.5	1	53BP1_BRCA1	mock	C[C>T]G
sample9	1	160342210	SNV	5.78	T	A	15	0.533	0.976	53BP1_BRCA1	mock	A[T>A]G
sample9	1	162181037	SNV	2.36	G	C	20	0.45	1	53BP1_BRCA1	mock	T[C>G]A
sample9	1	164400105	SNV	3.21	A	C	17	0.529	1	53BP1_BRCA1	mock	G[T>G]A
sample9	1	164618733	SNV	3.59	T	G	19	0.526	1	53BP1_BRCA1	mock	C[T>G]T
sample9	1	180755962	SNV	4.38	G	A	15	0.533	1	53BP1_BRCA1	mock	T[C>T]A
sample9	1	182510163	SNV	6.78	G	T	19	0.737	1	53BP1_BRCA1	mock	A[C>A]T
sample9	2	3565325	SNV	3.31	G	C	31	0.355	0.974	53BP1_BRCA1	mock	G[C>G]T
sample9	2	6263013	SNV	4.06	G	A	30	0.433	0.968	53BP1_BRCA1	mock	G[C>T]T
sample9	2	6263014	SNV	4.45	C	A	32	0.406	0.968	53BP1_BRCA1	mock	G[C>A]G
sample9	2	17048671	SNV	3.16	G	T	31	0.258	1	53BP1_BRCA1	mock	G[C>A]C
sample9	2	17242540	SNV	5.05	T	A	31	0.419	0.981	53BP1_BRCA1	mock	G[T>A]C
sample9	2	21560364	SNV	3.84	C	T	28	0.286	0.977	53BP1_BRCA1	mock	A[C>T]A
sample9	2	36037545	SNV	2.66	C	T	33	0.303	0.957	53BP1_BRCA1	mock	C[C>T]C
sample9	2	54941942	SNV	6.54	G	A	23	0.565	1	53BP1_BRCA1	mock	C[C>T]A
sample9	2	58135639	SNV	4.93	C	T	17	0.471	0.974	53BP1_BRCA1	mock	T[C>T]C
sample9	2	60183445	SNV	2.84	A	T	41	0.244	0.985	53BP1_BRCA1	mock	A[T>A]G
sample9	2	65848310	SNV	2.99	A	G	25	0.28	1	53BP1_BRCA1	mock	A[T>C]C
sample9	2	69883485	SNV	4.89	T	A	43	0.349	0.972	53BP1_BRCA1	mock	A[T>A]G
sample9	2	71101002	SNV	2.61	G	A	19	0.263	1	53BP1_BRCA1	mock	G[C>T]A
sample9	2	74833352	SNV	4.96	T	A	26	0.462	1	53BP1_BRCA1	mock	G[T>A]T
sample9	2	82389657	SNV	4.87	T	C	22	0.455	1	53BP1_BRCA1	mock	A[T>C]G
sample9	2	88979763	SNV	2.57	G	A	29	0.31	1	53BP1_BRCA1	mock	G[C>T]T
sample9	2	93208808	SNV	3.4	T	C	33	0.212	0.981	53BP1_BRCA1	mock	C[T>C]G
sample9	2	96437214	SNV	2.47	C	A	32	0.25	1	53BP1_BRCA1	mock	A[C>A]T
sample9	2	102449007	SNV	2.64	C	A	17	0.412	1	53BP1_BRCA1	mock	A[C>A]T
sample9	2	109610378	SNV	2.74	C	T	29	0.345	0.952	53BP1_BRCA1	mock	T[C>T]A
sample9	2	110277708	SNV	3.26	C	A	29	0.345	1	53BP1_BRCA1	mock	A[C>A]T
sample9	2	114902848	SNV	5.99	G	A	41	0.415	0.979	53BP1_BRCA1	mock	G[C>T]C
sample9	2	115280014	SNV	2.65	C	G	38	0.289	0.971	53BP1_BRCA1	mock	A[C>G]A
sample9	2	122944038	SNV	6.63	A	C	28	0.393	1	53BP1_BRCA1	mock	G[T>G]T
sample9	2	133017378	SNV	5.2	C	A	24	0.417	1	53BP1_BRCA1	mock	T[C>A]T
sample9	2	139637978	SNV	3.63	C	G	38	0.368	0.962	53BP1_BRCA1	mock	A[C>G]A
sample9	2	139757826	SNV	3.44	A	T	33	0.394	0.974	53BP1_BRCA1	mock	G[T>A]C
sample9	2	140926055	SNV	4.89	G	T	39	0.41	1	53BP1_BRCA1	mock	A[C>A]T
sample9	2	147842235	SNV	3.57	T	G	40	0.375	0.939	53BP1_BRCA1	mock	C[T>G]G
sample9	3	23260989	SNV	4.97	A	T	15	0.6	0.968	53BP1_BRCA1	mock	A[T>A]T
sample9	3	27127251	SNV	4.06	G	T	24	0.417	1	53BP1_BRCA1	mock	T[C>A]A
sample9	3	48697133	SNV	2.78	C	A	26	0.5	0.958	53BP1_BRCA1	mock	G[C>A]A
sample9	3	50147566	SNV	5.1	T	C	21	0.619	0.955	53BP1_BRCA1	mock	G[T>C]T
sample9	3	65136232	SNV	4.44	G	T	32	0.406	1	53BP1_BRCA1	mock	T[C>A]T
sample9	3	70011742	SNV	4.45	C	A	13	0.615	1	53BP1_BRCA1	mock	T[C>A]T
sample9	3	73276331	SNV	2.46	G	T	15	0.333	0.957	53BP1_BRCA1	mock	T[C>A]A
sample9	3	74010171	SNV	3.62	G	A	19	0.579	0.968	53BP1_BRCA1	mock	C[C>T]C
sample9	3	76595518	SNV	4.11	C	A	25	0.56	1	53BP1_BRCA1	mock	G[C>A]A
sample9	3	80149936	SNV	5.44	C	T	16	0.688	1	53BP1_BRCA1	mock	A[C>T]A
sample9	3	85491182	SNV	2.6	G	T	25	0.36	0.963	53BP1_BRCA1	mock	A[C>A]C
sample9	3	85892742	SNV	5.31	G	T	19	0.579	0.957	53BP1_BRCA1	mock	G[C>A]A
sample9	3	89513011	SNV	4.71	G	C	20	0.55	1	53BP1_BRCA1	mock	C[C>G]T
sample9	3	91035811	SNV	2.76	G	T	21	0.381	0.957	53BP1_BRCA1	mock	A[C>A]A
sample9	3	92182750	SNV	4.37	G	T	12	0.667	1	53BP1_BRCA1	mock	T[C>A]T
sample9	3	94111459	SNV	2.76	A	G	20	0.45	0.967	53BP1_BRCA1	mock	G[T>C]A
sample9	3	94517767	SNV	3.06	C	A	28	0.464	0.955	53BP1_BRCA1	mock	G[C>A]A
sample9	4	7642727	SNV	2.6	G	T	21	0.476	0.947	53BP1_BRCA1	mock	G[C>A]T
sample9	4	11142624	SNV	3.76	G	T	23	0.478	1	53BP1_BRCA1	mock	A[C>A]A
sample9	4	21981409	SNV	4.12	T	G	14	0.643	1	53BP1_BRCA1	mock	G[T>G]C
sample9	4	26297836	SNV	3.36	C	A	11	0.636	0.947	53BP1_BRCA1	mock	G[C>A]A
sample9	4	27278846	SNV	4.08	T	C	13	0.538	1	53BP1_BRCA1	mock	C[T>C]A
sample9	4	27278848	SNV	3.88	C	A	16	0.5	1	53BP1_BRCA1	mock	A[C>A]A
sample9	4	28345393	SNV	3.09	C	A	24	0.333	1	53BP1_BRCA1	mock	C[C>A]C
sample9	4	41691458	SNV	2.89	A	T	13	0.385	1	53BP1_BRCA1	mock	G[T>A]T
sample9	4	43206686	SNV	3.4	C	T	20	0.5	1	53BP1_BRCA1	mock	A[C>T]A
sample9	4	45334534	SNV	3.11	A	T	23	0.348	0.982	53BP1_BRCA1	mock	T[T>A]G
sample9	4	53923749	SNV	5.5	C	A	19	0.632	0.955	53BP1_BRCA1	mock	T[C>A]C
sample9	4	55107545	SNV	4.12	C	A	19	0.684	1	53BP1_BRCA1	mock	G[C>A]T
sample9	4	55114862	SNV	2.64	C	A	20	0.5	1	53BP1_BRCA1	mock	T[C>A]T
sample9	4	71000505	SNV	4.62	T	A	25	0.6	1	53BP1_BRCA1	mock	A[T>A]T
sample9	4	80866143	SNV	5.59	T	C	17	0.647	1	53BP1_BRCA1	mock	A[T>C]A
sample9	4	86657625	SNV	3.47	T	A	20	0.6	1	53BP1_BRCA1	mock	C[T>A]A
sample9	4	86895228	SNV	7.63	G	A	20	0.6	0.982	53BP1_BRCA1	mock	T[C>T]T
sample9	4	88094377	SNV	6.05	G	T	25	0.56	0.97	53BP1_BRCA1	mock	T[C>A]A
sample9	5	3269314	SNV	4.62	T	A	7	0.714	0.967	53BP1_BRCA1	mock	A[T>A]G
sample9	5	10552106	SNV	2.72	T	C	19	0.316	1	53BP1_BRCA1	mock	T[T>C]T
sample9	5	18976510	SNV	5.71	T	C	25	0.6	1	53BP1_BRCA1	mock	C[T>C]A
sample9	5	19362961	SNV	2.56	C	A	20	0.55	1	53BP1_BRCA1	mock	A[C>A]A
sample9	5	20312137	SNV	3.72	C	T	18	0.667	0.941	53BP1_BRCA1	mock	T[C>T]C
sample9	5	21613201	SNV	3.36	A	G	13	0.462	1	53BP1_BRCA1	mock	G[T>C]G
sample9	5	36899632	SNV	3.71	T	C	25	0.6	0.971	53BP1_BRCA1	mock	C[T>C]T
sample9	5	38606004	SNV	4.4	C	T	22	0.545	0.962	53BP1_BRCA1	mock	C[C>T]A
sample9	5	40508653	SNV	3.32	A	G	20	0.45	1	53BP1_BRCA1	mock	C[T>C]T
sample9	5	50845532	SNV	5.83	T	G	24	0.542	1	53BP1_BRCA1	mock	G[T>G]A
sample9	5	56762636	SNV	2.69	C	A	14	0.5	1	53BP1_BRCA1	mock	A[C>A]T
sample9	6	5459593	SNV	2.92	C	A	21	0.476	0.933	53BP1_BRCA1	mock	T[C>A]T
sample9	6	5870074	SNV	3.89	T	C	20	0.6	0.933	53BP1_BRCA1	mock	T[T>C]C
sample9	6	9666407	SNV	6.15	G	A	21	0.714	0.955	53BP1_BRCA1	mock	G[C>T]T
sample9	6	25866721	SNV	3	G	T	25	0.44	0.96	53BP1_BRCA1	mock	T[C>A]T
sample9	6	27967534	SNV	2.91	G	T	17	0.588	0.955	53BP1_BRCA1	mock	C[C>A]T
sample9	6	28354897	SNV	3.8	G	T	13	0.538	1	53BP1_BRCA1	mock	C[C>A]T
sample9	6	31550551	SNV	3.18	C	A	33	0.303	1	53BP1_BRCA1	mock	C[C>A]A
sample9	7	1693536	SNV	3.62	C	A	18	0.611	0.944	53BP1_BRCA1	mock	G[C>A]C
sample9	7	27428717	SNV	5.01	A	C	23	0.522	1	53BP1_BRCA1	mock	A[T>G]T
sample9	7	29402972	SNV	2.95	C	T	34	0.441	0.933	53BP1_BRCA1	mock	T[C>T]C
sample9	7	33724206	SNV	4.12	C	G	18	0.667	1	53BP1_BRCA1	mock	T[C>G]T
sample9	7	35635953	SNV	2.85	A	C	24	0.5	0.941	53BP1_BRCA1	mock	C[T>G]G
sample9	8	21715444	SNV	3.06	A	C	20	0.45	1	53BP1_BRCA1	mock	T[T>G]G
sample9	8	22774466	SNV	2.72	G	A	21	0.476	1	53BP1_BRCA1	mock	T[C>T]T
sample9	8	24535043	SNV	5.43	T	A	14	0.643	0.977	53BP1_BRCA1	mock	T[T>A]T
sample9	8	26198464	SNV	5.57	G	A	23	0.565	1	53BP1_BRCA1	mock	T[C>T]A
sample9	8	27462941	SNV	6.89	C	T	17	0.588	1	53BP1_BRCA1	mock	G[C>T]G
sample9	9	1561692	SNV	3.45	C	T	22	0.455	1	53BP1_BRCA1	mock	T[C>T]T
sample9	9	20843532	SNV	4.07	T	C	19	0.474	1	53BP1_BRCA1	mock	A[T>C]A
sample9	9	20843580	SNV	4.86	A	G	17	0.529	1	53BP1_BRCA1	mock	A[T>C]C
sample9	10	18470442	SNV	3.94	A	G	10	0.6	0.962	53BP1_BRCA1	mock	A[T>C]G
sample9	10	18470547	SNV	3.06	T	C	18	0.333	1	53BP1_BRCA1	mock	C[T>C]A
sample9	11	1621073	SNV	3.3	A	G	18	0.556	1	53BP1_BRCA1	mock	G[T>C]A
sample9	11	3425673	SNV	3.31	G	T	18	0.389	1	53BP1_BRCA1	mock	A[C>A]T
sample9	11	5532247	SNV	4.35	C	A	17	0.529	1	53BP1_BRCA1	mock	T[C>A]C
sample9	12	18296459	SNV	2.5	A	T	29	0.276	1	53BP1_BRCA1	mock	C[T>A]C
sample9	13	3055331	SNV	3.43	C	A	16	0.438	0.96	53BP1_BRCA1	mock	T[C>A]T
sample9	15	4155231	SNV	4.16	C	T	18	0.5	1	53BP1_BRCA1	mock	C[C>T]A
sample9	15	8072414	SNV	5.01	C	T	23	0.565	1	53BP1_BRCA1	mock	T[C>T]A
sample9	17	3893954	SNV	3.95	A	G	14	0.5	1	53BP1_BRCA1	mock	C[T>C]G
sample9	19	1482322	SNV	9.16	A	G	21	0.714	1	53BP1_BRCA1	mock	T[T>C]T
sample9	20	182680	SNV	2.77	G	A	27	0.259	0.976	53BP1_BRCA1	mock	C[C>T]A
sample9	20	3726379	SNV	2.92	A	G	22	0.364	0.98	53BP1_BRCA1	mock	G[T>C]A
sample9	21	1137019	SNV	4.83	G	T	28	0.464	0.971	53BP1_BRCA1	mock	G[C>A]A
sample9	21	1137020	SNV	2.32	C	G	28	0.464	1	53BP1_BRCA1	mock	G[C>G]C
sample9	23	1403395	SNV	4.38	C	G	29	0.379	0.97	53BP1_BRCA1	mock	A[C>G]T
sample9	23	2131558	SNV	2.73	C	G	24	0.25	1	53BP1_BRCA1	mock	A[C>G]C
sample9	23	5716798	SNV	5.47	T	C	22	0.591	1	53BP1_BRCA1	mock	C[T>C]G
sample9	24	315631	SNV	4.56	C	G	47	0.319	0.98	53BP1_BRCA1	mock	G[C>G]T
sample9	24	2099756	SNV	3.59	T	C	48	0.292	0.981	53BP1_BRCA1	mock	T[T>C]G
sample9	24	4676334	SNV	6.26	C	T	58	0.379	0.988	53BP1_BRCA1	mock	C[C>T]A
sample9	27	867380	SNV	4.44	A	C	28	0.607	1	53BP1_BRCA1	mock	C[T>G]T
sample9	27	3601180	SNV	4.34	A	C	13	0.538	1	53BP1_BRCA1	mock	T[T>G]T
sample9		822392	SNV	7.61	G	A	22	1	1	53BP1_BRCA1	mock	C[C>T]G
sample9		36322378	SNV	5.37	G	T	7	1	0.95	53BP1_BRCA1	mock	A[C>A]C
sample9		36565278	SNV	4.2	A	G	10	1	1	53BP1_BRCA1	mock	A[T>C]C
sample9		56869292	SNV	3.78	T	C	5	1	1	53BP1_BRCA1	mock	A[T>C]T
sample10	1	2661587	SNV	3.36	G	T	17	0.412	1	53BP1_BRCA1	mock	T[C>A]T
sample10	1	2791600	SNV	5.71	C	T	21	0.619	0.964	53BP1_BRCA1	mock	C[C>T]C
sample10	1	4225695	SNV	2.99	T	C	23	0.391	1	53BP1_BRCA1	mock	C[T>C]A
sample10	1	4645450	SNV	3.88	G	A	22	0.591	1	53BP1_BRCA1	mock	A[C>T]T
sample10	1	4948254	SNV	5.03	G	A	21	0.714	1	53BP1_BRCA1	mock	T[C>T]C
sample10	1	5004245	SNV	4.16	C	A	18	0.5	1	53BP1_BRCA1	mock	T[C>A]A
sample10	1	15884042	SNV	6.22	T	A	15	0.667	1	53BP1_BRCA1	mock	A[T>A]C
sample10	1	17403953	SNV	4.2	A	G	11	0.727	0.95	53BP1_BRCA1	mock	G[T>C]T
sample10	1	17591774	SNV	3.43	T	A	16	0.438	0.964	53BP1_BRCA1	mock	T[T>A]T
sample10	1	19460665	SNV	5.02	T	G	22	0.591	1	53BP1_BRCA1	mock	T[T>G]T
sample10	1	21935591	SNV	3.6	T	G	22	0.364	0.967	53BP1_BRCA1	mock	G[T>G]G
sample10	1	22422131	SNV	3.13	T	G	16	0.375	1	53BP1_BRCA1	mock	A[T>G]A
sample10	1	40195686	SNV	3.99	G	C	27	0.444	0.96	53BP1_BRCA1	mock	T[C>G]T
sample10	1	40477629	SNV	6.91	C	A	24	0.708	1	53BP1_BRCA1	mock	G[C>A]C
sample10	1	41500282	SNV	2.91	T	A	23	0.522	1	53BP1_BRCA1	mock	C[T>A]A
sample10	1	47987003	SNV	5.42	A	G	13	0.692	0.947	53BP1_BRCA1	mock	C[T>C]A
sample10	1	47987012	SNV	4.12	T	G	15	0.667	1	53BP1_BRCA1	mock	T[T>G]G
sample10	1	47987027	SNV	4.13	T	C	17	0.529	0.952	53BP1_BRCA1	mock	C[T>C]G
sample10	1	47987031	SNV	3.21	A	G	18	0.556	0.947	53BP1_BRCA1	mock	G[T>C]G
sample10	1	58304025	SNV	3.21	A	G	24	0.542	1	53BP1_BRCA1	mock	C[T>C]G
sample10	1	68100594	SNV	6.49	A	G	36	0.611	1	53BP1_BRCA1	mock	T[T>C]G
sample10	1	71254851	SNV	4.54	T	A	20	0.5	1	53BP1_BRCA1	mock	A[T>A]G
sample10	1	73502030	SNV	3.67	T	A	25	0.4	1	53BP1_BRCA1	mock	T[T>A]C
sample10	1	80245170	SNV	4.63	G	C	26	0.423	0.971	53BP1_BRCA1	mock	C[C>G]A
sample10	1	87797853	SNV	5.81	C	A	16	0.562	0.971	53BP1_BRCA1	mock	A[C>A]A
sample10	1	89191146	SNV	3.83	G	A	23	0.478	1	53BP1_BRCA1	mock	T[C>T]T
sample10	1	89349463	SNV	4.51	C	A	27	0.556	0.971	53BP1_BRCA1	mock	T[C>A]A
sample10	1	92708159	SNV	2.97	C	T	8	0.625	0.972	53BP1_BRCA1	mock	G[C>T]A
sample10	1	93735536	SNV	5.92	A	G	20	0.6	1	53BP1_BRCA1	mock	G[T>C]T
sample10	1	99354628	SNV	4.03	C	T	27	0.481	1	53BP1_BRCA1	mock	A[C>T]A
sample10	1	99759861	SNV	6.6	T	A	19	0.737	1	53BP1_BRCA1	mock	A[T>A]C
sample10	1	108901694	SNV	6.29	T	C	16	0.688	1	53BP1_BRCA1	mock	C[T>C]G
sample10	1	117868867	SNV	5.47	T	A	14	0.857	0.941	53BP1_BRCA1	mock	T[T>A]A
sample10	1	117868868	SNV	5.42	A	C	15	0.8	0.938	53BP1_BRCA1	mock	G[T>G]A
sample10	1	130652608	SNV	5.47	A	T	30	0.7	0.944	53BP1_BRCA1	mock	T[T>A]T
sample10	1	137015218	SNV	3.42	A	G	19	0.474	0.939	53BP1_BRCA1	mock	T[T>C]T
sample10	1	137808473	SNV	3	T	C	26	0.423	0.96	53BP1_BRCA1	mock	A[T>C]A
sample10	1	139166899	SNV	3.32	C	T	14	0.571	0.956	53BP1_BRCA1	mock	G[C>T]G
sample10	1	140048771	SNV	4.74	C	A	30	0.5	1	53BP1_BRCA1	mock	G[C>A]A
sample10	1	148594064	SNV	4.41	G	C	28	0.536	1	53BP1_BRCA1	mock	A[C>G]A
sample10	1	156031163	SNV	2.63	A	C	21	0.381	1	53BP1_BRCA1	mock	T[T>G]T
sample10	1	160044934	SNV	5.13	G	C	25	0.64	1	53BP1_BRCA1	mock	G[C>G]A
sample10	1	163793492	SNV	4.39	C	A	21	0.524	1	53BP1_BRCA1	mock	A[C>A]C
sample10	1	172595662	SNV	7.21	C	T	21	0.667	1	53BP1_BRCA1	mock	T[C>T]T
sample10	1	175778924	SNV	3.22	G	A	26	0.538	1	53BP1_BRCA1	mock	T[C>T]T
sample10	1	179452587	SNV	3.97	A	G	29	0.414	1	53BP1_BRCA1	mock	C[T>C]G
sample10	1	179581007	SNV	4.53	G	C	24	0.417	1	53BP1_BRCA1	mock	A[C>G]A
sample10	1	180529287	SNV	3.12	C	A	22	0.455	1	53BP1_BRCA1	mock	T[C>A]C
sample10	1	183798236	SNV	5.57	C	G	28	0.679	1	53BP1_BRCA1	mock	T[C>G]A
sample10	1	188715022	SNV	3.16	A	T	16	0.438	1	53BP1_BRCA1	mock	C[T>A]T
sample10	1	191731057	SNV	4.04	C	A	20	0.55	0.947	53BP1_BRCA1	mock	C[C>A]T
sample10	1	195048940	SNV	5.43	T	C	23	0.652	0.977	53BP1_BRCA1	mock	C[T>C]T
sample10	2	873037	SNV	4.88	C	T	46	0.435	0.98	53BP1_BRCA1	mock	T[C>T]C
sample10	2	2861497	SNV	2.75	A	T	30	0.233	0.971	53BP1_BRCA1	mock	A[T>A]T
sample10	2	18724778	SNV	2.95	T	A	32	0.375	1	53BP1_BRCA1	mock	T[T>A]A
sample10	2	21323603	SNV	3.69	C	A	37	0.351	1	53BP1_BRCA1	mock	A[C>A]A
sample10	2	34771911	SNV	2.78	T	C	38	0.263	0.974	53BP1_BRCA1	mock	A[T>C]G
sample10	2	37220631	SNV	2.77	T	C	44	0.295	1	53BP1_BRCA1	mock	A[T>C]G
sample10	2	38272684	SNV	2.4	C	A	42	0.286	1	53BP1_BRCA1	mock	G[C>A]T
sample10	2	39230922	SNV	3.31	C	T	31	0.355	1	53BP1_BRCA1	mock	A[C>T]T
sample10	2	42910262	SNV	4	C	G	42	0.262	1	53BP1_BRCA1	mock	C[C>G]A
sample10	2	51415854	SNV	2.8	T	A	28	0.393	0.964	53BP1_BRCA1	mock	T[T>A]T
sample10	2	55812599	SNV	6.4	A	C	44	0.409	0.981	53BP1_BRCA1	mock	G[T>G]C
sample10	2	55812600	SNV	5.65	C	A	43	0.395	0.987	53BP1_BRCA1	mock	A[C>A]T
sample10	2	57359950	SNV	4.22	G	T	34	0.382	1	53BP1_BRCA1	mock	A[C>A]T
sample10	2	68875503	SNV	3.23	T	C	37	0.378	1	53BP1_BRCA1	mock	A[T>C]C
sample10	2	69723689	SNV	4.5	G	T	30	0.433	1	53BP1_BRCA1	mock	A[C>A]T
sample10	2	71753075	SNV	3.11	G	A	29	0.379	1	53BP1_BRCA1	mock	A[C>T]T
sample10	2	82852231	SNV	3.06	G	C	28	0.464	1	53BP1_BRCA1	mock	G[C>G]T
sample10	2	83374164	SNV	3.35	T	C	20	0.35	1	53BP1_BRCA1	mock	C[T>C]G
sample10	2	83814742	SNV	3.12	T	C	30	0.267	1	53BP1_BRCA1	mock	C[T>C]C
sample10	2	85260439	SNV	2.4	T	A	48	0.271	0.968	53BP1_BRCA1	mock	C[T>A]T
sample10	2	86226435	SNV	6.41	G	C	39	0.462	1	53BP1_BRCA1	mock	A[C>G]T
sample10	2	87520985	SNV	5.2	G	A	36	0.444	0.976	53BP1_BRCA1	mock	G[C>T]A
sample10	2	90561014	SNV	4.34	A	G	55	0.327	0.968	53BP1_BRCA1	mock	C[T>C]C
sample10	2	95725688	SNV	4.49	C	A	30	0.4	1	53BP1_BRCA1	mock	G[C>A]A
sample10	2	96346878	SNV	2.36	T	C	25	0.24	1	53BP1_BRCA1	mock	T[T>C]A
sample10	2	96567262	SNV	2.96	G	T	53	0.283	0.97	53BP1_BRCA1	mock	C[C>A]A
sample10	2	101203813	SNV	3.04	T	A	27	0.296	0.95	53BP1_BRCA1	mock	C[T>A]C
sample10	2	101203814	SNV	4.27	C	A	28	0.321	0.981	53BP1_BRCA1	mock	T[C>A]C
sample10	2	101278340	SNV	2.95	T	C	24	0.292	1	53BP1_BRCA1	mock	C[T>C]G
sample10	2	101300813	SNV	4.32	G	C	29	0.345	0.973	53BP1_BRCA1	mock	T[C>G]G
sample10	2	111202626	SNV	3.96	C	G	33	0.333	0.977	53BP1_BRCA1	mock	T[C>G]T
sample10	2	112357808	SNV	2.96	T	A	36	0.25	0.978	53BP1_BRCA1	mock	T[T>A]C
sample10	2	113444058	SNV	3.48	T	G	29	0.448	1	53BP1_BRCA1	mock	T[T>G]T
sample10	2	117100181	SNV	6.66	T	G	27	0.481	1	53BP1_BRCA1	mock	T[T>G]T
sample10	2	118131843	SNV	3.43	T	A	29	0.276	1	53BP1_BRCA1	mock	C[T>A]T
sample10	2	122381961	SNV	2.45	A	G	33	0.242	1	53BP1_BRCA1	mock	C[T>C]C
sample10	2	132393366	SNV	2.85	G	T	31	0.29	1	53BP1_BRCA1	mock	A[C>A]A
sample10	2	134046258	SNV	3	G	T	50	0.3	1	53BP1_BRCA1	mock	T[C>A]T
sample10	2	136821574	SNV	4.16	C	A	32	0.375	1	53BP1_BRCA1	mock	C[C>A]T
sample10	2	140498239	SNV	4.22	G	T	38	0.316	0.978	53BP1_BRCA1	mock	T[C>A]C
sample10	3	135783	SNV	5.41	T	C	17	0.588	0.963	53BP1_BRCA1	mock	T[T>C]C
sample10	3	6728383	SNV	2.95	C	A	14	0.429	1	53BP1_BRCA1	mock	T[C>A]T
sample10	3	33880322	SNV	4.82	A	G	22	0.5	1	53BP1_BRCA1	mock	A[T>C]A
sample10	3	41352450	SNV	5.29	A	G	22	0.455	1	53BP1_BRCA1	mock	A[T>C]C
sample10	3	55043520	SNV	3.84	C	T	30	0.433	1	53BP1_BRCA1	mock	C[C>T]A
sample10	3	60613952	SNV	2.8	G	T	26	0.423	0.95	53BP1_BRCA1	mock	T[C>A]T
sample10	3	68835193	SNV	4.81	A	T	22	0.591	1	53BP1_BRCA1	mock	T[T>A]A
sample10	3	70353986	SNV	3.92	T	G	25	0.44	0.968	53BP1_BRCA1	mock	C[T>G]T
sample10	3	70611568	SNV	2.42	C	G	21	0.286	1	53BP1_BRCA1	mock	A[C>G]A
sample10	3	73280030	SNV	3.98	T	C	16	0.5	1	53BP1_BRCA1	mock	G[T>C]C
sample10	3	73290027	SNV	3.49	C	A	21	0.476	1	53BP1_BRCA1	mock	T[C>A]C
sample10	3	103509488	SNV	3.11	C	T	22	0.364	1	53BP1_BRCA1	mock	T[C>T]T
sample10	4	4464268	SNV	7.82	G	T	27	0.63	1	53BP1_BRCA1	mock	G[C>A]T
sample10	4	5356165	SNV	5.85	G	T	29	0.621	0.955	53BP1_BRCA1	mock	A[C>A]C
sample10	4	6309172	SNV	6.47	C	G	16	0.75	0.957	53BP1_BRCA1	mock	T[C>G]T
sample10	4	8200201	SNV	5.92	A	G	25	0.76	0.944	53BP1_BRCA1	mock	G[T>C]T
sample10	4	29636752	SNV	2.55	C	T	9	0.556	1	53BP1_BRCA1	mock	T[C>T]A
sample10	4	39726165	SNV	5.08	G	T	26	0.538	1	53BP1_BRCA1	mock	G[C>A]T
sample10	4	63589816	SNV	3.76	A	G	23	0.478	1	53BP1_BRCA1	mock	T[T>C]C
sample10	4	64930035	SNV	5.79	T	G	24	0.625	0.957	53BP1_BRCA1	mock	T[T>G]T
sample10	4	67628100	SNV	7.23	G	A	23	0.696	0.968	53BP1_BRCA1	mock	A[C>T]G
sample10	4	70048378	SNV	3.37	C	A	23	0.522	1	53BP1_BRCA1	mock	A[C>A]A
sample10	4	71191273	SNV	3.55	C	T	20	0.6	1	53BP1_BRCA1	mock	T[C>T]T
sample10	4	77540295	SNV	2.44	A	G	23	0.391	1	53BP1_BRCA1	mock	A[T>C]T
sample10	5	23053544	SNV	4.89	A	C	36	0.5	1	53BP1_BRCA1	mock	C[T>G]A
sample10	5	33186581	SNV	5.7	T	A	26	0.538	1	53BP1_BRCA1	mock	C[T>A]A
sample10	5	34458453	SNV	3.34	C	T	16	0.438	0.95	53BP1_BRCA1	mock	G[C>T]T
sample10	5	40486891	SNV	3.48	A	G	19	0.474	1	53BP1_BRCA1	mock	A[T>C]C
sample10	5	40773699	SNV	3.03	G	T	31	0.516	0.938	53BP1_BRCA1	mock	T[C>A]T
sample10	5	41432487	SNV	2.93	C	A	17	0.353	1	53BP1_BRCA1	mock	G[C>A]T
sample10	5	41649007	SNV	3.07	G	A	25	0.32	1	53BP1_BRCA1	mock	G[C>T]T
sample10	5	52995754	SNV	7.76	C	T	31	0.613	0.974	53BP1_BRCA1	mock	G[C>T]T
sample10	5	52995788	SNV	4.76	G	T	30	0.567	0.957	53BP1_BRCA1	mock	A[C>A]A
sample10	5	53765628	SNV	2.66	C	T	29	0.414	0.947	53BP1_BRCA1	mock	A[C>T]G
sample10	6	5055353	SNV	2.62	T	A	25	0.4	0.96	53BP1_BRCA1	mock	C[T>A]T
sample10	6	5135453	SNV	3.05	A	T	19	0.579	0.952	53BP1_BRCA1	mock	T[T>A]C
sample10	6	5511670	SNV	6.01	T	C	28	0.5	1	53BP1_BRCA1	mock	C[T>C]T
sample10	6	16918780	SNV	5.35	G	T	19	0.632	1	53BP1_BRCA1	mock	G[C>A]A
sample10	6	17850955	SNV	6.61	G	T	18	0.722	1	53BP1_BRCA1	mock	G[C>A]C
sample10	6	28952382	SNV	3.38	G	A	12	0.5	0.952	53BP1_BRCA1	mock	T[C>T]T
sample10	7	1736088	SNV	3.52	A	G	29	0.586	0.933	53BP1_BRCA1	mock	T[T>C]C
sample10	7	6798344	SNV	6.21	T	C	37	0.568	1	53BP1_BRCA1	mock	A[T>C]A
sample10	7	14440528	SNV	4.91	C	T	22	0.591	1	53BP1_BRCA1	mock	A[C>T]T
sample10	7	14705338	SNV	2.39	G	T	19	0.474	1	53BP1_BRCA1	mock	T[C>A]T
sample10	7	25272724	SNV	5.39	C	A	25	0.52	0.963	53BP1_BRCA1	mock	C[C>A]A
sample10	7	25272725	SNV	2.78	A	T	25	0.52	0.938	53BP1_BRCA1	mock	C[T>A]G
sample10	7	27072408	SNV	3.58	T	C	34	0.441	1	53BP1_BRCA1	mock	G[T>C]T
sample10	7	34088067	SNV	4.17	G	C	16	0.5	1	53BP1_BRCA1	mock	A[C>G]T
sample10	7	34720755	SNV	2.36	G	A	25	0.4	1	53BP1_BRCA1	mock	C[C>T]G
sample10	8	2953397	SNV	3.1	G	T	33	0.515	1	53BP1_BRCA1	mock	G[C>A]T
sample10	8	7589626	SNV	3.09	C	A	29	0.483	0.947	53BP1_BRCA1	mock	G[C>A]T
sample10	8	12030678	SNV	6.02	G	C	23	0.652	0.955	53BP1_BRCA1	mock	G[C>G]C
sample10	8	22016863	SNV	4	C	A	18	0.556	0.958	53BP1_BRCA1	mock	T[C>A]C
sample10	8	24629302	SNV	4.63	T	A	27	0.407	1	53BP1_BRCA1	mock	A[T>A]G
sample10	9	3553224	SNV	2.64	C	A	23	0.348	0.972	53BP1_BRCA1	mock	G[C>A]T
sample10	9	11128349	SNV	3.47	G	C	21	0.571	0.957	53BP1_BRCA1	mock	G[C>G]T
sample10	9	13602334	SNV	7.84	C	A	36	0.639	0.964	53BP1_BRCA1	mock	T[C>A]T
sample10	9	15572711	SNV	3.91	C	G	24	0.5	1	53BP1_BRCA1	mock	G[C>G]T
sample10	9	17706703	SNV	6.01	A	G	27	0.667	1	53BP1_BRCA1	mock	C[T>C]A
sample10	10	19361636	SNV	3.38	G	T	33	0.545	0.952	53BP1_BRCA1	mock	T[C>A]C
sample10	11	7290155	SNV	3.22	A	G	25	0.44	1	53BP1_BRCA1	mock	C[T>C]G
sample10	11	11140339	SNV	3.11	T	A	22	0.364	0.967	53BP1_BRCA1	mock	G[T>A]C
sample10	12	13400108	SNV	5.02	G	T	33	0.545	1	53BP1_BRCA1	mock	T[C>A]T
sample10	13	11217393	SNV	5.3	A	G	24	0.5	0.973	53BP1_BRCA1	mock	T[T>C]T
sample10	13	14303846	SNV	6.17	C	T	34	0.5	1	53BP1_BRCA1	mock	A[C>T]G
sample10	14	13717247	SNV	3.47	C	T	43	0.372	0.955	53BP1_BRCA1	mock	G[C>T]A
sample10	14	14573083	SNV	5.59	A	G	36	0.472	1	53BP1_BRCA1	mock	A[T>C]T
sample10	18	5644698	SNV	2.83	A	T	27	0.407	0.957	53BP1_BRCA1	mock	A[T>A]A
sample10	19	1624880	SNV	2.86	C	A	21	0.333	1	53BP1_BRCA1	mock	T[C>A]C
sample10	19	3112459	SNV	2.91	C	A	32	0.469	1	53BP1_BRCA1	mock	A[C>A]T
sample10	20	3301057	SNV	2.44	G	A	42	0.286	0.957	53BP1_BRCA1	mock	A[C>T]A
sample10	20	3430992	SNV	4.17	A	T	27	0.37	0.97	53BP1_BRCA1	mock	C[T>A]G
sample10	20	8552672	SNV	5.33	T	G	37	0.405	0.98	53BP1_BRCA1	mock	A[T>G]T
sample10	21	3868840	SNV	5.71	G	T	38	0.5	0.963	53BP1_BRCA1	mock	C[C>A]A
sample10	21	5883249	SNV	3.56	C	A	26	0.462	1	53BP1_BRCA1	mock	T[C>A]C
sample10	22	3591395	SNV	5.05	C	T	10	0.7	1	53BP1_BRCA1	mock	C[C>T]A
sample10	23	754146	SNV	8.69	G	T	33	0.636	1	53BP1_BRCA1	mock	C[C>A]T
sample10	25	647149	SNV	6.94	G	T	38	0.316	1	53BP1_BRCA1	mock	G[C>A]G
sample10	26	1619274	SNV	4.54	C	T	43	0.628	0.95	53BP1_BRCA1	mock	G[C>T]C
sample10	27	4286547	SNV	4.96	G	T	27	0.556	0.952	53BP1_BRCA1	mock	A[C>A]A
sample10	28	2996891	SNV	8.56	G	A	32	0.625	1	53BP1_BRCA1	mock	A[C>T]G
sample10		2703537	SNV	6.21	T	G	14	1	1	53BP1_BRCA1	mock	A[T>G]T
sample10		3056805	SNV	3.44	C	A	11	1	1	53BP1_BRCA1	mock	A[C>A]C
sample10		31079165	SNV	7.02	A	T	12	1	1	53BP1_BRCA1	mock	A[T>A]T
sample10		33711716	SNV	6.43	C	T	11	1	1	53BP1_BRCA1	mock	A[C>T]A
sample10		42624776	SNV	6.9	A	T	12	1	1	53BP1_BRCA1	mock	C[T>A]C
sample10		57574273	SNV	5.77	C	A	10	0.9	1	53BP1_BRCA1	mock	T[C>A]T
sample10		68800931	SNV	4.59	A	G	10	1	1	53BP1_BRCA1	mock	G[T>C]C
sample10		75079160	SNV	3.19	C	T	27	0.407	0.944	53BP1_BRCA1	mock	G[C>T]G
sample11	1	8176454	SNV	2.37	T	A	17	0.294	1	53BP1_BRCA1	mock	C[T>A]T
sample11	1	9357381	SNV	3.32	T	C	21	0.524	1	53BP1_BRCA1	mock	C[T>C]T
sample11	1	17980793	SNV	2.71	C	T	18	0.444	1	53BP1_BRCA1	mock	T[C>T]T
sample11	1	19935619	SNV	6.25	C	A	25	0.64	0.957	53BP1_BRCA1	mock	A[C>A]T
sample11	1	22582896	SNV	5.18	A	T	31	0.548	1	53BP1_BRCA1	mock	A[T>A]T
sample11	1	22604483	SNV	5.31	T	C	19	0.579	1	53BP1_BRCA1	mock	T[T>C]A
sample11	1	28431756	SNV	5.83	T	C	26	0.538	1	53BP1_BRCA1	mock	G[T>C]C
sample11	1	28984186	SNV	4.19	C	G	28	0.464	0.969	53BP1_BRCA1	mock	T[C>G]T
sample11	1	37074777	SNV	2.53	T	A	22	0.545	1	53BP1_BRCA1	mock	T[T>A]G
sample11	1	37074778	SNV	4.95	G	A	22	0.545	0.955	53BP1_BRCA1	mock	A[C>T]A
sample11	1	39394950	SNV	2.74	G	A	21	0.333	0.955	53BP1_BRCA1	mock	G[C>T]G
sample11	1	40830582	SNV	2.64	A	G	20	0.5	1	53BP1_BRCA1	mock	A[T>C]A
sample11	1	47360340	SNV	3.75	A	G	35	0.371	1	53BP1_BRCA1	mock	A[T>C]A
sample11	1	48499105	SNV	2.85	C	T	25	0.32	1	53BP1_BRCA1	mock	T[C>T]A
sample11	1	51551769	SNV	3.96	C	A	38	0.395	1	53BP1_BRCA1	mock	G[C>A]C
sample11	1	64789397	SNV	3.7	T	C	17	0.471	1	53BP1_BRCA1	mock	C[T>C]C
sample11	1	84032014	SNV	5.18	G	T	31	0.548	0.955	53BP1_BRCA1	mock	A[C>A]A
sample11	1	86693632	SNV	3.65	C	T	35	0.514	0.947	53BP1_BRCA1	mock	C[C>T]A
sample11	1	86883494	SNV	7.77	G	A	29	0.517	1	53BP1_BRCA1	mock	A[C>T]A
sample11	1	89779323	SNV	3.92	G	T	23	0.522	0.96	53BP1_BRCA1	mock	T[C>A]T
sample11	1	94070903	SNV	4.15	C	T	20	0.65	0.973	53BP1_BRCA1	mock	C[C>T]C
sample11	1	102611678	SNV	2.35	A	G	13	0.385	1	53BP1_BRCA1	mock	A[T>C]T
sample11	1	113053240	SNV	2.64	G	T	30	0.4	0.96	53BP1_BRCA1	mock	G[C>A]C
sample11	1	124185228	SNV	6.31	C	T	30	0.567	0.933	53BP1_BRCA1	mock	G[C>T]A
sample11	1	124235306	SNV	6.16	C	T	25	0.56	1	53BP1_BRCA1	mock	A[C>T]A
sample11	1	138950881	SNV	3.95	G	T	17	0.412	0.944	53BP1_BRCA1	mock	C[C>A]A
sample11	1	140360920	SNV	4.13	A	G	25	0.48	0.97	53BP1_BRCA1	mock	C[T>C]T
sample11	1	142430163	SNV	4.14	G	C	24	0.583	1	53BP1_BRCA1	mock	A[C>G]T
sample11	1	145597554	SNV	2.8	G	A	26	0.423	1	53BP1_BRCA1	mock	G[C>T]C
sample11	1	145597555	SNV	2.41	C	T	25	0.44	0.944	53BP1_BRCA1	mock	G[C>T]A
sample11	1	149349164	SNV	2.53	C	A	12	0.5	0.947	53BP1_BRCA1	mock	C[C>A]T
sample11	1	157855017	SNV	2.72	G	T	18	0.444	1	53BP1_BRCA1	mock	C[C>A]A
sample11	1	183116130	SNV	3.6	T	G	17	0.471	1	53BP1_BRCA1	mock	T[T>G]C
sample11	1	183761280	SNV	3.57	A	T	18	0.556	1	53BP1_BRCA1	mock	C[T>A]G
sample11	1	185694020	SNV	2.79	A	G	19	0.368	1	53BP1_BRCA1	mock	A[T>C]T
sample11	1	191119595	SNV	6.2	A	G	29	0.517	1	53BP1_BRCA1	mock	T[T>C]G
sample11	1	194974833	SNV	3.09	A	G	29	0.552	0.947	53BP1_BRCA1	mock	C[T>C]C
sample11	2	1337326	SNV	4.51	C	A	43	0.372	1	53BP1_BRCA1	mock	T[C>A]T
sample11	2	8206859	SNV	3.54	G	A	39	0.385	1	53BP1_BRCA1	mock	A[C>T]A
sample11	2	23681055	SNV	3.22	G	T	51	0.235	1	53BP1_BRCA1	mock	G[C>A]C
sample11	2	33412908	SNV	3.45	C	T	30	0.467	0.955	53BP1_BRCA1	mock	A[C>T]C
sample11	2	40114595	SNV	3.91	G	T	38	0.421	1	53BP1_BRCA1	mock	C[C>A]A
sample11	2	52038060	SNV	4.73	T	C	40	0.475	0.95	53BP1_BRCA1	mock	A[T>C]A
sample11	2	52038062	SNV	4.05	T	C	36	0.444	0.947	53BP1_BRCA1	mock	A[T>C]C
sample11	2	56371545	SNV	4.59	C	T	35	0.4	0.964	53BP1_BRCA1	mock	A[C>T]A
sample11	2	72616831	SNV	2.65	G	C	31	0.387	0.967	53BP1_BRCA1	mock	G[C>G]A
sample11	2	78936321	SNV	3.34	C	G	28	0.321	0.975	53BP1_BRCA1	mock	T[C>G]A
sample11	2	82761137	SNV	2.42	A	G	34	0.235	1	53BP1_BRCA1	mock	A[T>C]G
sample11	2	83003568	SNV	3.62	T	A	35	0.343	1	53BP1_BRCA1	mock	T[T>A]A
sample11	2	83003571	SNV	2.96	C	A	34	0.353	0.964	53BP1_BRCA1	mock	A[C>A]A
sample11	2	84326947	SNV	4.81	T	C	32	0.375	1	53BP1_BRCA1	mock	C[T>C]T
sample11	2	87924096	SNV	2.58	C	G	39	0.256	0.96	53BP1_BRCA1	mock	T[C>G]A
sample11	2	88826565	SNV	2.63	T	A	46	0.326	0.955	53BP1_BRCA1	mock	T[T>A]C
sample11	2	93085491	SNV	4.8	G	C	23	0.522	1	53BP1_BRCA1	mock	T[C>G]T
sample11	2	118236679	SNV	2.37	G	A	32	0.25	1	53BP1_BRCA1	mock	T[C>T]A
sample11	2	118551206	SNV	4.72	C	A	39	0.359	1	53BP1_BRCA1	mock	C[C>A]A
sample11	2	119021705	SNV	4.66	A	G	39	0.256	1	53BP1_BRCA1	mock	C[T>C]C
sample11	2	119975511	SNV	2.71	G	T	33	0.333	0.98	53BP1_BRCA1	mock	A[C>A]T
sample11	2	131953151	SNV	4.28	C	A	35	0.371	0.966	53BP1_BRCA1	mock	A[C>A]C
sample11	2	132077104	SNV	2.86	A	C	40	0.3	0.981	53BP1_BRCA1	mock	T[T>G]A
sample11	2	138137669	SNV	2.96	C	A	34	0.353	1	53BP1_BRCA1	mock	A[C>A]C
sample11	2	142469785	SNV	2.68	G	C	30	0.333	0.971	53BP1_BRCA1	mock	G[C>G]C
sample11	2	142883103	SNV	3.26	A	T	36	0.417	0.958	53BP1_BRCA1	mock	C[T>A]C
sample11	2	147272288	SNV	3.29	G	T	41	0.293	0.963	53BP1_BRCA1	mock	T[C>A]A
sample11	2	147722714	SNV	6.48	C	A	29	0.483	0.982	53BP1_BRCA1	mock	C[C>A]A
sample11	3	11274235	SNV	5.27	T	G	25	0.64	1	53BP1_BRCA1	mock	A[T>G]A
sample11	3	22328913	SNV	3.93	C	T	28	0.5	1	53BP1_BRCA1	mock	A[C>T]T
sample11	3	22559305	SNV	4.2	C	A	20	0.5	0.966	53BP1_BRCA1	mock	C[C>A]T
sample11	3	27400776	SNV	3.06	T	A	18	0.556	1	53BP1_BRCA1	mock	T[T>A]C
sample11	3	35216399	SNV	3.96	T	C	21	0.524	1	53BP1_BRCA1	mock	A[T>C]A
sample11	3	35286457	SNV	2.98	A	G	19	0.368	0.97	53BP1_BRCA1	mock	T[T>C]C
sample11	3	35402929	SNV	4.29	G	A	26	0.385	0.966	53BP1_BRCA1	mock	T[C>T]C
sample11	3	35774947	SNV	6.36	G	C	29	0.655	0.96	53BP1_BRCA1	mock	T[C>G]C
sample11	3	35840348	SNV	2.51	A	T	9	0.556	1	53BP1_BRCA1	mock	A[T>A]A
sample11	3	36205152	SNV	2.86	C	A	22	0.455	1	53BP1_BRCA1	mock	A[C>A]T
sample11	3	36230915	SNV	3.7	A	G	17	0.471	1	53BP1_BRCA1	mock	G[T>C]A
sample11	3	38636466	SNV	5.58	C	A	29	0.483	0.967	53BP1_BRCA1	mock	G[C>A]A
sample11	3	44377126	SNV	4.64	C	A	21	0.381	1	53BP1_BRCA1	mock	T[C>A]A
sample11	3	49209215	SNV	3.97	G	C	27	0.481	0.952	53BP1_BRCA1	mock	A[C>G]T
sample11	3	66034189	SNV	4.6	G	T	22	0.455	0.964	53BP1_BRCA1	mock	A[C>A]C
sample11	3	91832843	SNV	4.73	C	T	18	0.667	1	53BP1_BRCA1	mock	A[C>T]T
sample11	3	92739885	SNV	3.44	G	A	34	0.559	0.933	53BP1_BRCA1	mock	T[C>T]A
sample11	3	93504382	SNV	2.41	T	G	23	0.478	1	53BP1_BRCA1	mock	G[T>G]T
sample11	3	93504596	SNV	4.76	C	T	30	0.533	1	53BP1_BRCA1	mock	C[C>T]T
sample11	3	96439259	SNV	4.08	A	T	25	0.52	1	53BP1_BRCA1	mock	G[T>A]G
sample11	3	108783335	SNV	4.1	A	G	25	0.52	1	53BP1_BRCA1	mock	A[T>C]C
sample11	4	9778127	SNV	5.42	C	A	14	0.714	1	53BP1_BRCA1	mock	A[C>A]T
sample11	4	20031592	SNV	3.75	G	A	24	0.375	1	53BP1_BRCA1	mock	T[C>T]A
sample11	4	27551858	SNV	4.16	C	A	24	0.417	1	53BP1_BRCA1	mock	T[C>A]T
sample11	4	40761387	SNV	4.14	G	T	20	0.55	1	53BP1_BRCA1	mock	T[C>A]T
sample11	4	84740804	SNV	6.77	G	A	22	0.682	0.969	53BP1_BRCA1	mock	T[C>T]A
sample11	5	5179858	SNV	3.8	G	T	17	0.471	1	53BP1_BRCA1	mock	T[C>A]T
sample11	5	6779998	SNV	4.42	G	A	29	0.483	0.955	53BP1_BRCA1	mock	A[C>T]G
sample11	5	7470211	SNV	5.5	T	C	19	0.421	1	53BP1_BRCA1	mock	T[T>C]A
sample11	5	13627586	SNV	4.87	G	T	20	0.5	1	53BP1_BRCA1	mock	C[C>A]C
sample11	5	40740049	SNV	4.63	T	G	25	0.44	1	53BP1_BRCA1	mock	A[T>G]A
sample11	5	52001508	SNV	6.57	A	T	41	0.561	0.962	53BP1_BRCA1	mock	C[T>A]T
sample11	5	52933015	SNV	4.4	T	A	22	0.545	1	53BP1_BRCA1	mock	T[T>A]G
sample11	5	58133266	SNV	2.99	C	G	23	0.391	0.95	53BP1_BRCA1	mock	C[C>G]C
sample11	6	730439	SNV	4.07	G	A	34	0.471	1	53BP1_BRCA1	mock	C[C>T]T
sample11	6	1591756	SNV	4.52	A	T	20	0.6	1	53BP1_BRCA1	mock	C[T>A]A
sample11	6	20494226	SNV	5.14	C	T	26	0.538	1	53BP1_BRCA1	mock	A[C>T]C
sample11	6	28435360	SNV	3.42	T	C	21	0.333	1	53BP1_BRCA1	mock	T[T>C]C
sample11	7	3513939	SNV	2.5	C	A	26	0.308	0.955	53BP1_BRCA1	mock	T[C>A]C
sample11	7	4237756	SNV	8.5	C	G	32	0.594	1	53BP1_BRCA1	mock	T[C>G]T
sample11	7	8036194	SNV	2.42	G	T	18	0.5	1	53BP1_BRCA1	mock	A[C>A]A
sample11	7	20551729	SNV	5.13	T	A	32	0.562	1	53BP1_BRCA1	mock	T[T>A]A
sample11	7	30898707	SNV	5.45	A	G	28	0.536	1	53BP1_BRCA1	mock	G[T>C]T
sample11	7	35802214	SNV	4.12	G	T	14	0.643	1	53BP1_BRCA1	mock	G[C>A]T
sample11	8	13644880	SNV	4	G	T	34	0.294	1	53BP1_BRCA1	mock	A[C>A]A
sample11	8	22874059	SNV	3	A	C	25	0.44	1	53BP1_BRCA1	mock	C[T>G]C
sample11	9	5820167	SNV	4.1	G	A	34	0.471	0.952	53BP1_BRCA1	mock	G[C>T]G
sample11	9	18669991	SNV	2.42	A	G	25	0.48	0.938	53BP1_BRCA1	mock	G[T>C]A
sample11	10	6118068	SNV	8.07	C	T	21	0.714	1	53BP1_BRCA1	mock	A[C>T]G
sample11	10	9143868	SNV	5.35	T	C	15	0.6	1	53BP1_BRCA1	mock	T[T>C]A
sample11	10	12920139	SNV	2.43	T	A	20	0.35	1	53BP1_BRCA1	mock	A[T>A]G
sample11	10	12920188	SNV	2.87	G	C	25	0.36	1	53BP1_BRCA1	mock	A[C>G]T
sample11	11	5152515	SNV	2.46	A	T	22	0.455	1	53BP1_BRCA1	mock	T[T>A]T
sample11	11	9186594	SNV	3.56	G	A	28	0.429	1	53BP1_BRCA1	mock	T[C>T]T
sample11	12	16399151	SNV	8.49	C	T	35	0.657	1	53BP1_BRCA1	mock	G[C>T]T
sample11	13	10908047	SNV	4.1	G	C	34	0.471	1	53BP1_BRCA1	mock	A[C>G]T
sample11	13	15044891	SNV	4.18	A	C	23	0.522	1	53BP1_BRCA1	mock	A[T>G]G
sample11	13	17702458	SNV	5.69	C	T	23	0.565	0.981	53BP1_BRCA1	mock	A[C>T]C
sample11	13	17702460	SNV	7.17	T	C	23	0.609	1	53BP1_BRCA1	mock	C[T>C]G
sample11	14	5549002	SNV	4.26	T	C	45	0.356	1	53BP1_BRCA1	mock	C[T>C]C
sample11	14	10655242	SNV	3.65	T	G	34	0.5	1	53BP1_BRCA1	mock	T[T>G]T
sample11	14	10833719	SNV	3.02	T	A	36	0.333	1	53BP1_BRCA1	mock	T[T>A]C
sample11	14	14987242	SNV	3.66	C	A	46	0.261	1	53BP1_BRCA1	mock	A[C>A]T
sample11	17	2844172	SNV	3.22	A	T	25	0.52	1	53BP1_BRCA1	mock	C[T>A]T
sample11	18	340850	SNV	3.71	C	A	26	0.423	1	53BP1_BRCA1	mock	T[C>A]C
sample11	18	617280	SNV	2.52	G	A	19	0.316	0.952	53BP1_BRCA1	mock	A[C>T]G
sample11	20	11931631	SNV	5.12	C	T	43	0.349	0.98	53BP1_BRCA1	mock	A[C>T]G
sample11	20	13102107	SNV	3.43	G	T	42	0.429	0.96	53BP1_BRCA1	mock	T[C>A]T
sample11	23	3801473	SNV	7.65	G	T	25	0.56	1	53BP1_BRCA1	mock	G[C>A]T
sample11	26	126188	SNV	10.82	G	A	29	0.586	0.984	53BP1_BRCA1	mock	A[C>T]A
sample11	26	1880039	SNV	5.5	C	T	26	0.615	1	53BP1_BRCA1	mock	C[C>T]G
sample11	27	736943	SNV	3.65	C	A	30	0.4	1	53BP1_BRCA1	mock	C[C>A]A
sample11		3813101	SNV	5.81	A	T	14	1	1	53BP1_BRCA1	mock	C[T>A]T
sample11		4775869	SNV	2.97	A	T	5	1	1	53BP1_BRCA1	mock	C[T>A]C
sample11		15487580	SNV	5	C	A	12	1	1	53BP1_BRCA1	mock	A[C>A]A
sample11		19980030	SNV	2.53	A	T	17	0.824	1	53BP1_BRCA1	mock	C[T>A]A
sample11		35360023	SNV	6	T	A	9	1	1	53BP1_BRCA1	mock	C[T>A]T
sample11		73791715	SNV	5.37	A	G	28	0.464	1	53BP1_BRCA1	mock	C[T>C]C
sample11		75368390	SNV	2.68	C	T	30	0.367	0.958	53BP1_BRCA1	mock	A[C>T]G
sample12	1	3025382	SNV	4.21	G	T	36	0.361	1	53BP1_BRCA1	cisplatin	C[C>A]C
sample12	1	3789257	SNV	3.95	T	A	21	0.619	1	53BP1_BRCA1	cisplatin	T[T>A]C
sample12	1	3789258	SNV	5.71	C	G	21	0.619	1	53BP1_BRCA1	cisplatin	T[C>G]T
sample12	1	4023337	SNV	5.2	G	T	23	0.522	1	53BP1_BRCA1	cisplatin	C[C>A]C
sample12	1	4023338	SNV	3.22	G	T	24	0.5	1	53BP1_BRCA1	cisplatin	T[C>A]C
sample12	1	4422473	SNV	2.63	C	A	21	0.571	1	53BP1_BRCA1	cisplatin	C[C>A]T
sample12	1	5322467	SNV	2.73	C	A	26	0.462	1	53BP1_BRCA1	cisplatin	G[C>A]C
sample12	1	5578439	SNV	5.05	C	A	23	0.478	0.968	53BP1_BRCA1	cisplatin	G[C>A]C
sample12	1	5626528	SNV	3.06	C	A	28	0.429	1	53BP1_BRCA1	cisplatin	A[C>A]T
sample12	1	6651281	SNV	3.09	A	G	27	0.519	1	53BP1_BRCA1	cisplatin	C[T>C]T
sample12	1	7250449	SNV	7.36	C	A	25	0.56	1	53BP1_BRCA1	cisplatin	A[C>A]C
sample12	1	7431614	SNV	4.64	C	A	23	0.478	1	53BP1_BRCA1	cisplatin	A[C>A]T
sample12	1	15116800	SNV	4.12	G	T	28	0.429	1	53BP1_BRCA1	cisplatin	A[C>A]T
sample12	1	17494247	SNV	3.66	T	A	15	0.6	0.95	53BP1_BRCA1	cisplatin	A[T>A]C
sample12	1	17533316	SNV	6.2	C	A	17	0.647	1	53BP1_BRCA1	cisplatin	C[C>A]C
sample12	1	18299810	SNV	4.41	T	G	22	0.455	1	53BP1_BRCA1	cisplatin	C[T>G]G
sample12	1	19737685	SNV	3.32	A	T	22	0.591	1	53BP1_BRCA1	cisplatin	C[T>A]G
sample12	1	20052018	SNV	3.6	C	A	34	0.382	0.976	53BP1_BRCA1	cisplatin	T[C>A]C
sample12	1	21478880	SNV	5.69	G	A	31	0.516	1	53BP1_BRCA1	cisplatin	A[C>T]T
sample12	1	22625658	SNV	3.11	C	A	14	0.429	0.957	53BP1_BRCA1	cisplatin	G[C>A]C
sample12	1	22711024	SNV	4.25	T	A	25	0.48	1	53BP1_BRCA1	cisplatin	T[T>A]A
sample12	1	23235047	SNV	4.49	A	T	22	0.591	1	53BP1_BRCA1	cisplatin	A[T>A]G
sample12	1	23453058	SNV	2.46	G	A	26	0.308	1	53BP1_BRCA1	cisplatin	G[C>T]T
sample12	1	25476035	SNV	6.52	G	T	24	0.583	1	53BP1_BRCA1	cisplatin	C[C>A]C
sample12	1	26470231	SNV	4.45	C	A	13	0.615	1	53BP1_BRCA1	cisplatin	G[C>A]C
sample12	1	26568052	SNV	4.06	G	C	23	0.435	0.955	53BP1_BRCA1	cisplatin	A[C>G]C
sample12	1	26736468	SNV	5.35	G	T	28	0.536	1	53BP1_BRCA1	cisplatin	A[C>A]C
sample12	1	27502577	SNV	5.84	A	T	25	0.52	1	53BP1_BRCA1	cisplatin	C[T>A]G
sample12	1	28564186	SNV	3.81	A	G	23	0.609	0.947	53BP1_BRCA1	cisplatin	C[T>C]C
sample12	1	29068747	SNV	3.75	A	T	29	0.414	1	53BP1_BRCA1	cisplatin	T[T>A]T
sample12	1	33283085	SNV	6.52	T	A	24	0.583	1	53BP1_BRCA1	cisplatin	C[T>A]T
sample12	1	33354068	SNV	4.29	G	T	24	0.5	1	53BP1_BRCA1	cisplatin	G[C>A]C
sample12	1	33633594	SNV	3.2	T	G	29	0.517	1	53BP1_BRCA1	cisplatin	T[T>G]T
sample12	1	37618524	SNV	3.12	G	T	27	0.444	1	53BP1_BRCA1	cisplatin	T[C>A]C
sample12	1	40079859	SNV	6	C	A	33	0.606	0.95	53BP1_BRCA1	cisplatin	T[C>A]A
sample12	1	40145535	SNV	3.84	A	C	30	0.433	1	53BP1_BRCA1	cisplatin	C[T>G]G
sample12	1	43100134	SNV	6.32	C	T	20	0.55	1	53BP1_BRCA1	cisplatin	C[C>T]A
sample12	1	43712363	SNV	2.87	G	T	17	0.529	1	53BP1_BRCA1	cisplatin	G[C>A]C
sample12	1	43912957	SNV	3.42	C	A	21	0.571	1	53BP1_BRCA1	cisplatin	G[C>A]T
sample12	1	44057751	SNV	4.41	C	A	12	0.583	1	53BP1_BRCA1	cisplatin	A[C>A]T
sample12	1	44057752	SNV	3.57	T	A	12	0.583	0.955	53BP1_BRCA1	cisplatin	C[T>A]G
sample12	1	44229302	SNV	4.67	C	A	29	0.448	1	53BP1_BRCA1	cisplatin	C[C>A]C
sample12	1	44325152	SNV	6.6	G	T	19	0.737	0.95	53BP1_BRCA1	cisplatin	T[C>A]T
sample12	1	46579873	SNV	2.43	C	A	20	0.35	1	53BP1_BRCA1	cisplatin	G[C>A]C
sample12	1	47239279	SNV	3.15	G	T	12	0.417	1	53BP1_BRCA1	cisplatin	T[C>A]C
sample12	1	47400828	SNV	4.5	T	A	30	0.433	1	53BP1_BRCA1	cisplatin	A[T>A]C
sample12	1	47724804	SNV	5.52	C	T	28	0.536	0.962	53BP1_BRCA1	cisplatin	G[C>T]C
sample12	1	47758923	SNV	2.81	G	A	27	0.407	0.952	53BP1_BRCA1	cisplatin	C[C>T]T
sample12	1	48242103	SNV	6.77	G	T	27	0.444	1	53BP1_BRCA1	cisplatin	G[C>A]C
sample12	1	50018234	SNV	6.27	T	A	27	0.556	1	53BP1_BRCA1	cisplatin	T[T>A]C
sample12	1	52484906	SNV	3.63	T	A	31	0.355	1	53BP1_BRCA1	cisplatin	T[T>A]A
sample12	1	56696709	SNV	3.07	G	T	31	0.387	0.963	53BP1_BRCA1	cisplatin	G[C>A]C
sample12	1	57184677	SNV	3.63	G	T	27	0.481	1	53BP1_BRCA1	cisplatin	G[C>A]C
sample12	1	58482415	SNV	3.68	C	A	21	0.429	1	53BP1_BRCA1	cisplatin	G[C>A]C
sample12	1	60457826	SNV	5.7	A	T	25	0.56	1	53BP1_BRCA1	cisplatin	C[T>A]C
sample12	1	62602988	SNV	4.9	C	G	20	0.6	0.963	53BP1_BRCA1	cisplatin	G[C>G]C
sample12	1	64779147	SNV	2.34	A	G	28	0.429	1	53BP1_BRCA1	cisplatin	T[T>C]G
sample12	1	65520669	SNV	3.29	A	T	24	0.583	0.933	53BP1_BRCA1	cisplatin	C[T>A]C
sample12	1	66132378	SNV	3.4	C	A	34	0.5	1	53BP1_BRCA1	cisplatin	G[C>A]A
sample12	1	66787395	SNV	3.84	A	C	23	0.609	0.957	53BP1_BRCA1	cisplatin	C[T>G]A
sample12	1	70735712	SNV	5.41	T	A	30	0.5	1	53BP1_BRCA1	cisplatin	T[T>A]C
sample12	1	72361034	SNV	3.29	C	A	48	0.375	1	53BP1_BRCA1	cisplatin	T[C>A]A
sample12	1	73598536	SNV	6.22	C	A	24	0.667	1	53BP1_BRCA1	cisplatin	T[C>A]C
sample12	1	73645742	SNV	2.57	G	A	22	0.455	0.947	53BP1_BRCA1	cisplatin	G[C>T]C
sample12	1	74031792	SNV	2.58	G	T	21	0.524	0.938	53BP1_BRCA1	cisplatin	C[C>A]T
sample12	1	74270011	SNV	2.6	C	T	32	0.406	0.95	53BP1_BRCA1	cisplatin	A[C>T]T
sample12	1	74444551	SNV	3.54	T	C	26	0.385	1	53BP1_BRCA1	cisplatin	T[T>C]C
sample12	1	76040011	SNV	6	G	T	33	0.606	1	53BP1_BRCA1	cisplatin	T[C>A]C
sample12	1	76383839	SNV	4.42	C	A	37	0.486	0.955	53BP1_BRCA1	cisplatin	C[C>A]A
sample12	1	76383840	SNV	5.96	A	C	35	0.514	1	53BP1_BRCA1	cisplatin	G[T>G]G
sample12	1	79458585	SNV	3.83	A	T	24	0.458	1	53BP1_BRCA1	cisplatin	C[T>A]G
sample12	1	80700871	SNV	3.56	C	A	28	0.571	0.941	53BP1_BRCA1	cisplatin	G[C>A]C
sample12	1	81212781	SNV	3.65	T	A	14	0.5	0.969	53BP1_BRCA1	cisplatin	C[T>A]G
sample12	1	81298034	SNV	4.06	G	T	23	0.435	1	53BP1_BRCA1	cisplatin	T[C>A]T
sample12	1	81793622	SNV	4.42	G	A	36	0.472	0.941	53BP1_BRCA1	cisplatin	G[C>T]G
sample12	1	81877285	SNV	5.28	A	T	25	0.56	1	53BP1_BRCA1	cisplatin	C[T>A]A
sample12	1	82166347	SNV	4.63	T	G	19	0.632	1	53BP1_BRCA1	cisplatin	C[T>G]G
sample12	1	83493179	SNV	5.78	G	T	31	0.516	1	53BP1_BRCA1	cisplatin	A[C>A]C
sample12	1	84725433	SNV	7.25	A	T	25	0.56	1	53BP1_BRCA1	cisplatin	C[T>A]G
sample12	1	84843840	SNV	3.11	A	C	22	0.455	0.963	53BP1_BRCA1	cisplatin	T[T>G]G
sample12	1	85641549	SNV	3.5	C	A	25	0.4	0.972	53BP1_BRCA1	cisplatin	G[C>A]C
sample12	1	85915935	SNV	3.86	C	A	20	0.5	0.973	53BP1_BRCA1	cisplatin	T[C>A]T
sample12	1	86388545	SNV	2.32	G	T	27	0.444	1	53BP1_BRCA1	cisplatin	C[C>A]C
sample12	1	88552029	SNV	2.38	G	T	20	0.3	1	53BP1_BRCA1	cisplatin	G[C>A]T
sample12	1	88717186	SNV	2.97	G	T	25	0.6	1	53BP1_BRCA1	cisplatin	T[C>A]C
sample12	1	88797611	SNV	4.14	G	T	25	0.44	1	53BP1_BRCA1	cisplatin	G[C>A]A
sample12	1	89354710	SNV	3.78	T	A	22	0.5	1	53BP1_BRCA1	cisplatin	G[T>A]T
sample12	1	89484034	SNV	2.36	A	T	20	0.45	1	53BP1_BRCA1	cisplatin	A[T>A]C
sample12	1	90351131	SNV	3.9	C	A	30	0.433	0.955	53BP1_BRCA1	cisplatin	C[C>A]A
sample12	1	90363411	SNV	3.62	C	T	21	0.476	0.952	53BP1_BRCA1	cisplatin	G[C>T]A
sample12	1	90451331	SNV	2.52	C	A	18	0.389	0.96	53BP1_BRCA1	cisplatin	C[C>A]A
sample12	1	91774275	SNV	6.04	C	T	33	0.455	0.971	53BP1_BRCA1	cisplatin	A[C>T]A
sample12	1	92122241	SNV	7.99	C	A	25	0.56	1	53BP1_BRCA1	cisplatin	T[C>A]C
sample12	1	93114472	SNV	3.27	T	C	16	0.562	1	53BP1_BRCA1	cisplatin	A[T>C]G
sample12	1	94762848	SNV	2.37	A	T	20	0.4	0.975	53BP1_BRCA1	cisplatin	A[T>A]C
sample12	1	95218512	SNV	3.5	A	T	17	0.471	1	53BP1_BRCA1	cisplatin	A[T>A]C
sample12	1	95737378	SNV	2.49	C	A	16	0.5	1	53BP1_BRCA1	cisplatin	A[C>A]C
sample12	1	97578452	SNV	4.32	C	A	23	0.652	1	53BP1_BRCA1	cisplatin	C[C>A]C
sample12	1	99262946	SNV	5.56	A	T	21	0.619	0.958	53BP1_BRCA1	cisplatin	A[T>A]G
sample12	1	99269773	SNV	2.89	C	G	15	0.4	1	53BP1_BRCA1	cisplatin	G[C>G]C
sample12	1	99928189	SNV	5.55	C	A	19	0.579	0.963	53BP1_BRCA1	cisplatin	G[C>A]C
sample12	1	99948796	SNV	2.35	G	T	15	0.267	1	53BP1_BRCA1	cisplatin	G[C>A]T
sample12	1	100832780	SNV	3.22	A	T	26	0.423	1	53BP1_BRCA1	cisplatin	G[T>A]C
sample12	1	101595421	SNV	3.72	T	C	14	0.571	1	53BP1_BRCA1	cisplatin	T[T>C]G
sample12	1	102506049	SNV	2.87	A	C	25	0.36	1	53BP1_BRCA1	cisplatin	T[T>G]A
sample12	1	102873357	SNV	2.82	A	T	25	0.48	0.955	53BP1_BRCA1	cisplatin	C[T>A]T
sample12	1	103582218	SNV	4.97	C	T	26	0.5	0.97	53BP1_BRCA1	cisplatin	G[C>T]A
sample12	1	105250404	SNV	5.85	C	A	36	0.417	0.97	53BP1_BRCA1	cisplatin	A[C>A]C
sample12	1	105639187	SNV	6.36	T	C	23	0.609	1	53BP1_BRCA1	cisplatin	C[T>C]G
sample12	1	105646823	SNV	4.67	G	T	21	0.476	1	53BP1_BRCA1	cisplatin	T[C>A]C
sample12	1	107428816	SNV	8.21	C	A	34	0.647	1	53BP1_BRCA1	cisplatin	G[C>A]C
sample12	1	108061521	SNV	8.8	A	T	30	0.633	1	53BP1_BRCA1	cisplatin	A[T>A]T
sample12	1	108457957	SNV	4.61	T	C	26	0.385	1	53BP1_BRCA1	cisplatin	C[T>C]G
sample12	1	108874334	SNV	4.99	C	A	30	0.5	0.971	53BP1_BRCA1	cisplatin	C[C>A]A
sample12	1	109182641	SNV	5.19	A	T	37	0.541	1	53BP1_BRCA1	cisplatin	C[T>A]T
sample12	1	109278816	SNV	3.42	G	A	23	0.435	0.971	53BP1_BRCA1	cisplatin	C[C>T]T
sample12	1	112314629	SNV	5.47	T	C	23	0.609	1	53BP1_BRCA1	cisplatin	T[T>C]G
sample12	1	112928779	SNV	3.01	C	A	14	0.571	1	53BP1_BRCA1	cisplatin	C[C>A]A
sample12	1	113093327	SNV	3.84	C	A	19	0.421	1	53BP1_BRCA1	cisplatin	G[C>A]C
sample12	1	114435308	SNV	3.28	C	A	18	0.556	1	53BP1_BRCA1	cisplatin	C[C>A]C
sample12	1	115566277	SNV	3.02	T	A	15	0.467	1	53BP1_BRCA1	cisplatin	C[T>A]C
sample12	1	115566278	SNV	2.91	C	A	15	0.467	0.963	53BP1_BRCA1	cisplatin	T[C>A]A
sample12	1	115912812	SNV	2.35	C	A	26	0.423	1	53BP1_BRCA1	cisplatin	A[C>A]C
sample12	1	115912816	SNV	2.78	T	A	26	0.423	1	53BP1_BRCA1	cisplatin	A[T>A]A
sample12	1	117515391	SNV	5.85	C	G	39	0.487	0.97	53BP1_BRCA1	cisplatin	T[C>G]T
sample12	1	120629187	SNV	4.86	T	A	32	0.438	0.974	53BP1_BRCA1	cisplatin	C[T>A]T
sample12	1	121626697	SNV	5.82	T	C	24	0.625	1	53BP1_BRCA1	cisplatin	T[T>C]C
sample12	1	122022620	SNV	3.5	A	C	20	0.45	0.931	53BP1_BRCA1	cisplatin	G[T>G]T
sample12	1	122063398	SNV	5.21	C	A	31	0.548	1	53BP1_BRCA1	cisplatin	G[C>A]C
sample12	1	123855682	SNV	5.93	C	T	18	0.667	1	53BP1_BRCA1	cisplatin	G[C>T]C
sample12	1	123916807	SNV	2.95	G	T	34	0.471	0.955	53BP1_BRCA1	cisplatin	T[C>A]T
sample12	1	125548811	SNV	3.45	C	G	22	0.364	1	53BP1_BRCA1	cisplatin	A[C>G]C
sample12	1	125704456	SNV	3.2	C	A	26	0.538	1	53BP1_BRCA1	cisplatin	A[C>A]A
sample12	1	127272645	SNV	5.18	G	A	17	0.588	1	53BP1_BRCA1	cisplatin	A[C>T]T
sample12	1	127288021	SNV	4.83	G	A	15	0.533	1	53BP1_BRCA1	cisplatin	A[C>T]C
sample12	1	130040463	SNV	2.81	T	A	26	0.269	1	53BP1_BRCA1	cisplatin	C[T>A]C
sample12	1	130289261	SNV	4.17	T	G	25	0.6	1	53BP1_BRCA1	cisplatin	G[T>G]G
sample12	1	130289262	SNV	5.13	G	T	26	0.577	0.955	53BP1_BRCA1	cisplatin	C[C>A]A
sample12	1	132225284	SNV	2.78	C	T	23	0.304	1	53BP1_BRCA1	cisplatin	G[C>T]G
sample12	1	133284677	SNV	4	G	T	15	0.467	1	53BP1_BRCA1	cisplatin	A[C>A]C
sample12	1	134799496	SNV	5.08	G	T	26	0.538	1	53BP1_BRCA1	cisplatin	A[C>A]T
sample12	1	134799541	SNV	4.89	C	T	24	0.542	0.966	53BP1_BRCA1	cisplatin	G[C>T]T
sample12	1	136530176	SNV	4.74	C	A	26	0.462	1	53BP1_BRCA1	cisplatin	A[C>A]C
sample12	1	136563345	SNV	4.27	A	G	25	0.52	1	53BP1_BRCA1	cisplatin	A[T>C]T
sample12	1	136604277	SNV	5.57	T	C	22	0.545	0.962	53BP1_BRCA1	cisplatin	C[T>C]T
sample12	1	138570094	SNV	6.23	G	T	38	0.605	1	53BP1_BRCA1	cisplatin	G[C>A]C
sample12	1	141191307	SNV	3.2	G	T	11	0.727	1	53BP1_BRCA1	cisplatin	A[C>A]A
sample12	1	141340843	SNV	7.35	A	T	22	0.682	0.962	53BP1_BRCA1	cisplatin	A[T>A]C
sample12	1	142650436	SNV	6.74	C	A	31	0.516	1	53BP1_BRCA1	cisplatin	T[C>A]C
sample12	1	142650441	SNV	3.48	T	A	31	0.516	0.947	53BP1_BRCA1	cisplatin	A[T>A]G
sample12	1	143563373	SNV	5.08	T	C	22	0.5	0.973	53BP1_BRCA1	cisplatin	C[T>C]G
sample12	1	144881994	SNV	5.11	C	A	28	0.5	1	53BP1_BRCA1	cisplatin	A[C>A]T
sample12	1	144927637	SNV	3.76	C	A	23	0.522	1	53BP1_BRCA1	cisplatin	A[C>A]T
sample12	1	144936290	SNV	2.89	T	G	15	0.4	0.944	53BP1_BRCA1	cisplatin	C[T>G]A
sample12	1	145011412	SNV	4.52	T	G	20	0.6	1	53BP1_BRCA1	cisplatin	A[T>G]A
sample12	1	145535293	SNV	3.78	C	A	20	0.4	0.966	53BP1_BRCA1	cisplatin	G[C>A]T
sample12	1	147079953	SNV	3.63	G	T	25	0.44	1	53BP1_BRCA1	cisplatin	G[C>A]C
sample12	1	147471333	SNV	2.68	G	T	19	0.421	1	53BP1_BRCA1	cisplatin	A[C>A]C
sample12	1	148800167	SNV	2.49	T	C	16	0.5	1	53BP1_BRCA1	cisplatin	T[T>C]T
sample12	1	148960271	SNV	5.41	G	T	17	0.588	1	53BP1_BRCA1	cisplatin	A[C>A]C
sample12	1	148972919	SNV	6.02	C	A	22	0.636	1	53BP1_BRCA1	cisplatin	G[C>A]C
sample12	1	148975635	SNV	2.68	C	A	17	0.529	0.962	53BP1_BRCA1	cisplatin	T[C>A]T
sample12	1	148985552	SNV	3.94	G	T	28	0.536	1	53BP1_BRCA1	cisplatin	A[C>A]C
sample12	1	149414436	SNV	5.05	C	T	25	0.6	0.955	53BP1_BRCA1	cisplatin	C[C>T]C
sample12	1	149414437	SNV	5.84	C	A	25	0.6	1	53BP1_BRCA1	cisplatin	C[C>A]A
sample12	1	149418014	SNV	6	G	T	21	0.619	0.962	53BP1_BRCA1	cisplatin	A[C>A]C
sample12	1	150279997	SNV	5.66	G	T	20	0.6	1	53BP1_BRCA1	cisplatin	A[C>A]T
sample12	1	150932127	SNV	3.37	C	A	17	0.353	1	53BP1_BRCA1	cisplatin	T[C>A]C
sample12	1	151521826	SNV	3.13	A	T	17	0.471	1	53BP1_BRCA1	cisplatin	C[T>A]A
sample12	1	151593646	SNV	5.28	A	T	15	0.733	1	53BP1_BRCA1	cisplatin	G[T>A]C
sample12	1	152082778	SNV	4.12	C	A	14	0.643	1	53BP1_BRCA1	cisplatin	A[C>A]C
sample12	1	152995787	SNV	4.3	T	C	14	0.571	1	53BP1_BRCA1	cisplatin	A[T>C]C
sample12	1	153054953	SNV	4.77	C	A	41	0.512	1	53BP1_BRCA1	cisplatin	C[C>A]C
sample12	1	153398115	SNV	2.71	A	T	30	0.333	1	53BP1_BRCA1	cisplatin	T[T>A]C
sample12	1	153923364	SNV	5.83	T	A	30	0.533	1	53BP1_BRCA1	cisplatin	T[T>A]T
sample12	1	154391031	SNV	3.91	G	A	17	0.471	0.969	53BP1_BRCA1	cisplatin	A[C>T]T
sample12	1	154778347	SNV	3.03	G	T	19	0.368	1	53BP1_BRCA1	cisplatin	G[C>A]C
sample12	1	155149468	SNV	4	C	A	19	0.526	0.963	53BP1_BRCA1	cisplatin	A[C>A]C
sample12	1	155781247	SNV	6.08	T	A	30	0.5	1	53BP1_BRCA1	cisplatin	G[T>A]C
sample12	1	156228934	SNV	3.82	A	T	31	0.452	1	53BP1_BRCA1	cisplatin	G[T>A]C
sample12	1	156366068	SNV	3.47	T	A	29	0.448	1	53BP1_BRCA1	cisplatin	A[T>A]C
sample12	1	156828656	SNV	9.8	A	T	29	0.586	1	53BP1_BRCA1	cisplatin	A[T>A]C
sample12	1	156944235	SNV	2.6	T	A	20	0.4	1	53BP1_BRCA1	cisplatin	A[T>A]C
sample12	1	157014715	SNV	2.79	C	A	24	0.458	1	53BP1_BRCA1	cisplatin	T[C>A]T
sample12	1	157309890	SNV	2.62	T	A	31	0.452	1	53BP1_BRCA1	cisplatin	A[T>A]C
sample12	1	157309891	SNV	2.63	C	T	30	0.467	1	53BP1_BRCA1	cisplatin	T[C>T]T
sample12	1	158170220	SNV	3.67	C	A	16	0.438	1	53BP1_BRCA1	cisplatin	G[C>A]C
sample12	1	158547902	SNV	3.48	C	T	10	0.5	0.974	53BP1_BRCA1	cisplatin	T[C>T]C
sample12	1	158547903	SNV	2.43	C	A	10	0.5	1	53BP1_BRCA1	cisplatin	C[C>A]T
sample12	1	159815252	SNV	3.31	A	T	22	0.5	1	53BP1_BRCA1	cisplatin	T[T>A]T
sample12	1	160259364	SNV	6.56	G	T	19	0.632	1	53BP1_BRCA1	cisplatin	T[C>A]A
sample12	1	160259365	SNV	3.07	A	T	20	0.6	1	53BP1_BRCA1	cisplatin	A[T>A]C
sample12	1	162311084	SNV	2.69	G	T	16	0.562	1	53BP1_BRCA1	cisplatin	A[C>A]C
sample12	1	163330352	SNV	5.66	T	A	13	0.692	1	53BP1_BRCA1	cisplatin	C[T>A]G
sample12	1	164064413	SNV	4.95	T	C	23	0.565	1	53BP1_BRCA1	cisplatin	T[T>C]A
sample12	1	164065040	SNV	3.49	G	T	12	0.667	1	53BP1_BRCA1	cisplatin	T[C>A]T
sample12	1	164581177	SNV	6.58	C	A	28	0.571	0.978	53BP1_BRCA1	cisplatin	G[C>A]C
sample12	1	164643450	SNV	5.82	C	A	24	0.625	1	53BP1_BRCA1	cisplatin	C[C>A]T
sample12	1	165133073	SNV	5.29	C	A	49	0.49	0.955	53BP1_BRCA1	cisplatin	G[C>A]C
sample12	1	165851629	SNV	3.36	C	A	29	0.31	0.974	53BP1_BRCA1	cisplatin	G[C>A]A
sample12	1	166757409	SNV	6.32	G	T	24	0.5	1	53BP1_BRCA1	cisplatin	C[C>A]C
sample12	1	166825830	SNV	6.51	G	C	31	0.516	1	53BP1_BRCA1	cisplatin	G[C>G]G
sample12	1	168903367	SNV	3.33	G	T	19	0.368	1	53BP1_BRCA1	cisplatin	G[C>A]C
sample12	1	168918893	SNV	7.03	A	T	28	0.714	1	53BP1_BRCA1	cisplatin	C[T>A]G
sample12	1	168984619	SNV	6.63	A	G	21	0.619	1	53BP1_BRCA1	cisplatin	A[T>C]A
sample12	1	170356499	SNV	3.16	G	T	19	0.526	0.958	53BP1_BRCA1	cisplatin	C[C>A]C
sample12	1	171227799	SNV	7.63	A	T	28	0.714	0.955	53BP1_BRCA1	cisplatin	A[T>A]A
sample12	1	172023494	SNV	3.54	C	A	20	0.5	1	53BP1_BRCA1	cisplatin	T[C>A]T
sample12	1	172863888	SNV	6.41	G	T	22	0.591	1	53BP1_BRCA1	cisplatin	T[C>A]T
sample12	1	172863889	SNV	3.8	A	T	23	0.609	1	53BP1_BRCA1	cisplatin	G[T>A]C
sample12	1	176037636	SNV	3.21	A	G	24	0.458	1	53BP1_BRCA1	cisplatin	C[T>C]C
sample12	1	177018486	SNV	4.95	C	A	22	0.545	1	53BP1_BRCA1	cisplatin	A[C>A]A
sample12	1	177189241	SNV	2.83	G	T	19	0.421	1	53BP1_BRCA1	cisplatin	C[C>A]C
sample12	1	177190260	SNV	2.64	G	T	31	0.355	1	53BP1_BRCA1	cisplatin	A[C>A]C
sample12	1	178163667	SNV	2.74	G	T	29	0.345	1	53BP1_BRCA1	cisplatin	T[C>A]T
sample12	1	178245383	SNV	3.68	A	T	21	0.429	1	53BP1_BRCA1	cisplatin	C[T>A]G
sample12	1	178388644	SNV	3.48	T	C	30	0.6	1	53BP1_BRCA1	cisplatin	A[T>C]A
sample12	1	179578514	SNV	5.73	A	T	26	0.692	1	53BP1_BRCA1	cisplatin	C[T>A]G
sample12	1	179578515	SNV	8.43	G	A	26	0.692	1	53BP1_BRCA1	cisplatin	T[C>T]T
sample12	1	179578516	SNV	9.04	A	T	27	0.667	1	53BP1_BRCA1	cisplatin	C[T>A]C
sample12	1	179687125	SNV	4.49	A	C	25	0.52	1	53BP1_BRCA1	cisplatin	C[T>G]T
sample12	1	181424731	SNV	3.03	A	C	30	0.433	0.958	53BP1_BRCA1	cisplatin	C[T>G]G
sample12	1	182742894	SNV	2.4	C	A	23	0.435	1	53BP1_BRCA1	cisplatin	C[C>A]C
sample12	1	183074770	SNV	2.56	T	C	24	0.583	1	53BP1_BRCA1	cisplatin	C[T>C]C
sample12	1	183216563	SNV	5.38	A	T	22	0.455	1	53BP1_BRCA1	cisplatin	C[T>A]T
sample12	1	183765515	SNV	4.75	C	A	30	0.533	1	53BP1_BRCA1	cisplatin	T[C>A]C
sample12	1	184254981	SNV	4.34	G	T	18	0.5	1	53BP1_BRCA1	cisplatin	G[C>A]C
sample12	1	184723336	SNV	3.86	C	T	30	0.5	0.952	53BP1_BRCA1	cisplatin	T[C>T]C
sample12	1	185419598	SNV	2.32	T	C	28	0.464	0.941	53BP1_BRCA1	cisplatin	A[T>C]C
sample12	1	185419602	SNV	4.99	G	T	28	0.5	0.96	53BP1_BRCA1	cisplatin	A[C>A]C
sample12	1	185556583	SNV	4.54	C	G	29	0.448	1	53BP1_BRCA1	cisplatin	A[C>G]A
sample12	1	185677267	SNV	3.15	C	A	21	0.381	1	53BP1_BRCA1	cisplatin	A[C>A]T
sample12	1	186243012	SNV	4.38	C	G	19	0.474	1	53BP1_BRCA1	cisplatin	C[C>G]T
sample12	1	186364498	SNV	2.87	C	A	17	0.529	1	53BP1_BRCA1	cisplatin	G[C>A]C
sample12	1	186403932	SNV	2.52	A	C	21	0.429	0.947	53BP1_BRCA1	cisplatin	C[T>G]G
sample12	1	188505941	SNV	4.53	C	A	16	0.5	1	53BP1_BRCA1	cisplatin	G[C>A]C
sample12	1	189221166	SNV	5.48	C	A	27	0.593	1	53BP1_BRCA1	cisplatin	C[C>A]C
sample12	1	189521974	SNV	4.24	G	T	28	0.393	1	53BP1_BRCA1	cisplatin	G[C>A]C
sample12	1	190012177	SNV	2.37	C	A	19	0.421	0.944	53BP1_BRCA1	cisplatin	A[C>A]A
sample12	1	190777628	SNV	2.53	A	T	26	0.308	0.97	53BP1_BRCA1	cisplatin	T[T>A]T
sample12	1	191236790	SNV	5.93	A	C	28	0.571	1	53BP1_BRCA1	cisplatin	A[T>G]T
sample12	1	191465570	SNV	4.99	A	T	18	0.611	1	53BP1_BRCA1	cisplatin	C[T>A]T
sample12	1	194360280	SNV	3.73	G	C	24	0.458	1	53BP1_BRCA1	cisplatin	G[C>G]A
sample12	2	2069600	SNV	3.03	T	G	32	0.531	0.969	53BP1_BRCA1	cisplatin	A[T>G]A
sample12	2	2791318	SNV	2.81	C	A	26	0.308	1	53BP1_BRCA1	cisplatin	G[C>A]C
sample12	2	3372904	SNV	4.5	T	C	30	0.433	1	53BP1_BRCA1	cisplatin	A[T>C]A
sample12	2	3454627	SNV	2.92	G	T	31	0.323	0.971	53BP1_BRCA1	cisplatin	G[C>A]C
sample12	2	3660551	SNV	3.9	G	A	42	0.357	0.97	53BP1_BRCA1	cisplatin	T[C>T]C
sample12	2	4043632	SNV	2.92	A	T	45	0.267	1	53BP1_BRCA1	cisplatin	A[T>A]C
sample12	2	4242326	SNV	3.91	T	A	57	0.333	1	53BP1_BRCA1	cisplatin	C[T>A]A
sample12	2	6232791	SNV	3.21	C	G	52	0.231	1	53BP1_BRCA1	cisplatin	T[C>G]T
sample12	2	7449778	SNV	4.12	C	A	41	0.317	1	53BP1_BRCA1	cisplatin	C[C>A]A
sample12	2	7481652	SNV	2.75	G	T	41	0.317	0.958	53BP1_BRCA1	cisplatin	C[C>A]C
sample12	2	7925972	SNV	4.26	C	A	47	0.319	1	53BP1_BRCA1	cisplatin	A[C>A]C
sample12	2	8931613	SNV	6.31	G	T	35	0.457	1	53BP1_BRCA1	cisplatin	T[C>A]T
sample12	2	8954655	SNV	2.89	C	A	35	0.286	1	53BP1_BRCA1	cisplatin	T[C>A]C
sample12	2	11426165	SNV	3.75	A	G	37	0.378	0.971	53BP1_BRCA1	cisplatin	A[T>C]A
sample12	2	11476481	SNV	2.8	G	T	31	0.29	1	53BP1_BRCA1	cisplatin	T[C>A]T
sample12	2	12203189	SNV	4.23	G	T	42	0.452	1	53BP1_BRCA1	cisplatin	T[C>A]C
sample12	2	12254678	SNV	3.95	A	T	29	0.448	1	53BP1_BRCA1	cisplatin	C[T>A]G
sample12	2	12923546	SNV	4.1	T	A	47	0.362	0.968	53BP1_BRCA1	cisplatin	G[T>A]C
sample12	2	13810908	SNV	3.98	G	T	45	0.333	0.976	53BP1_BRCA1	cisplatin	T[C>A]C
sample12	2	15113593	SNV	7.03	C	G	50	0.58	0.964	53BP1_BRCA1	cisplatin	T[C>G]A
sample12	2	15456385	SNV	2.52	G	T	35	0.429	1	53BP1_BRCA1	cisplatin	C[C>A]A
sample12	2	15729804	SNV	6.37	G	T	7	1	0.947	53BP1_BRCA1	cisplatin	C[C>A]A
sample12	2	16497149	SNV	3.63	G	T	44	0.318	1	53BP1_BRCA1	cisplatin	A[C>A]C
sample12	2	18620281	SNV	2.36	A	T	34	0.294	1	53BP1_BRCA1	cisplatin	T[T>A]C
sample12	2	18769038	SNV	4.01	T	A	31	0.387	0.964	53BP1_BRCA1	cisplatin	C[T>A]T
sample12	2	19116090	SNV	3.37	C	A	30	0.3	0.978	53BP1_BRCA1	cisplatin	A[C>A]C
sample12	2	20339121	SNV	4.67	C	A	36	0.306	1	53BP1_BRCA1	cisplatin	T[C>A]C
sample12	2	20423537	SNV	2.83	C	A	42	0.31	1	53BP1_BRCA1	cisplatin	A[C>A]C
sample12	2	20500196	SNV	3.05	C	A	24	0.25	1	53BP1_BRCA1	cisplatin	G[C>A]A
sample12	2	20575490	SNV	4.04	G	T	38	0.368	0.968	53BP1_BRCA1	cisplatin	A[C>A]C
sample12	2	21098768	SNV	2.49	C	T	28	0.286	1	53BP1_BRCA1	cisplatin	A[C>T]T
sample12	2	23713675	SNV	2.75	C	A	29	0.241	1	53BP1_BRCA1	cisplatin	T[C>A]C
sample12	2	24468339	SNV	3.53	C	A	41	0.366	1	53BP1_BRCA1	cisplatin	G[C>A]C
sample12	2	24608592	SNV	3.76	G	T	43	0.442	0.968	53BP1_BRCA1	cisplatin	G[C>A]C
sample12	2	25724463	SNV	2.75	A	C	35	0.257	0.963	53BP1_BRCA1	cisplatin	A[T>G]T
sample12	2	25740534	SNV	2.57	G	A	37	0.297	1	53BP1_BRCA1	cisplatin	T[C>T]C
sample12	2	28846715	SNV	3.42	G	T	39	0.282	0.97	53BP1_BRCA1	cisplatin	A[C>A]C
sample12	2	29700040	SNV	2.93	C	A	40	0.275	1	53BP1_BRCA1	cisplatin	C[C>A]T
sample12	2	29793676	SNV	2.97	C	T	39	0.282	1	53BP1_BRCA1	cisplatin	A[C>T]T
sample12	2	30140881	SNV	3.45	G	T	40	0.425	0.96	53BP1_BRCA1	cisplatin	G[C>A]A
sample12	2	30448741	SNV	4.78	C	A	40	0.425	0.968	53BP1_BRCA1	cisplatin	G[C>A]C
sample12	2	30538858	SNV	2.56	G	C	33	0.273	1	53BP1_BRCA1	cisplatin	T[C>G]C
sample12	2	31755596	SNV	2.44	C	A	42	0.31	1	53BP1_BRCA1	cisplatin	T[C>A]T
sample12	2	32450148	SNV	5.23	C	A	37	0.514	1	53BP1_BRCA1	cisplatin	A[C>A]C
sample12	2	34218510	SNV	4.15	T	G	37	0.405	0.967	53BP1_BRCA1	cisplatin	T[T>G]T
sample12	2	35243917	SNV	2.75	C	A	38	0.395	0.974	53BP1_BRCA1	cisplatin	C[C>A]A
sample12	2	35943854	SNV	2.74	C	T	44	0.341	1	53BP1_BRCA1	cisplatin	T[C>T]C
sample12	2	36662196	SNV	4.33	C	A	40	0.425	1	53BP1_BRCA1	cisplatin	A[C>A]C
sample12	2	37007881	SNV	2.66	T	A	31	0.419	0.962	53BP1_BRCA1	cisplatin	C[T>A]C
sample12	2	37093688	SNV	3.4	G	T	34	0.5	1	53BP1_BRCA1	cisplatin	A[C>A]C
sample12	2	38379795	SNV	2.52	T	C	35	0.4	0.972	53BP1_BRCA1	cisplatin	T[T>C]C
sample12	2	38671892	SNV	4.09	C	A	34	0.5	1	53BP1_BRCA1	cisplatin	A[C>A]T
sample12	2	38914163	SNV	2.67	A	G	25	0.28	1	53BP1_BRCA1	cisplatin	C[T>C]G
sample12	2	39123839	SNV	4.89	A	T	39	0.41	1	53BP1_BRCA1	cisplatin	C[T>A]C
sample12	2	39322514	SNV	3.43	T	A	37	0.297	1	53BP1_BRCA1	cisplatin	G[T>A]C
sample12	2	40002223	SNV	3.31	C	A	37	0.27	0.974	53BP1_BRCA1	cisplatin	C[C>A]A
sample12	2	41664625	SNV	4.24	G	A	32	0.375	0.981	53BP1_BRCA1	cisplatin	G[C>T]C
sample12	2	42453426	SNV	4.02	C	A	35	0.457	0.98	53BP1_BRCA1	cisplatin	A[C>A]C
sample12	2	44125843	SNV	2.9	T	A	36	0.361	0.95	53BP1_BRCA1	cisplatin	A[T>A]C
sample12	2	44277833	SNV	2.41	C	A	39	0.231	1	53BP1_BRCA1	cisplatin	A[C>A]C
sample12	2	44655493	SNV	8.67	G	A	29	0.448	1	53BP1_BRCA1	cisplatin	T[C>T]T
sample12	2	46189554	SNV	2.9	G	T	43	0.279	1	53BP1_BRCA1	cisplatin	A[C>A]A
sample12	2	46189561	SNV	3.53	A	T	46	0.304	1	53BP1_BRCA1	cisplatin	A[T>A]C
sample12	2	46466086	SNV	5.45	C	T	32	0.469	0.969	53BP1_BRCA1	cisplatin	T[C>T]C
sample12	2	46599715	SNV	2.74	G	T	28	0.25	0.978	53BP1_BRCA1	cisplatin	G[C>A]C
sample12	2	46705168	SNV	2.39	G	A	32	0.219	1	53BP1_BRCA1	cisplatin	T[C>T]A
sample12	2	46766118	SNV	5.99	T	G	30	0.467	1	53BP1_BRCA1	cisplatin	T[T>G]C
sample12	2	47418548	SNV	4.1	C	A	38	0.395	1	53BP1_BRCA1	cisplatin	A[C>A]C
sample12	2	48096559	SNV	2.71	A	G	39	0.231	1	53BP1_BRCA1	cisplatin	G[T>C]T
sample12	2	48299993	SNV	5.84	T	A	31	0.516	1	53BP1_BRCA1	cisplatin	C[T>A]G
sample12	2	48726479	SNV	7.92	T	G	52	0.404	1	53BP1_BRCA1	cisplatin	C[T>G]G
sample12	2	49560658	SNV	2.69	C	A	44	0.364	1	53BP1_BRCA1	cisplatin	T[C>A]C
sample12	2	49679621	SNV	5.01	C	A	43	0.372	1	53BP1_BRCA1	cisplatin	G[C>A]C
sample12	2	50145445	SNV	2.61	G	T	40	0.25	0.966	53BP1_BRCA1	cisplatin	A[C>A]T
sample12	2	51131648	SNV	3.58	G	T	30	0.333	1	53BP1_BRCA1	cisplatin	A[C>A]C
sample12	2	51540577	SNV	4.7	T	A	29	0.414	1	53BP1_BRCA1	cisplatin	C[T>A]G
sample12	2	51540578	SNV	4.62	G	T	29	0.414	0.98	53BP1_BRCA1	cisplatin	C[C>A]A
sample12	2	52572840	SNV	3.12	G	T	28	0.25	1	53BP1_BRCA1	cisplatin	A[C>A]A
sample12	2	53382285	SNV	3.25	A	G	31	0.323	1	53BP1_BRCA1	cisplatin	G[T>C]A
sample12	2	53614232	SNV	3.26	T	G	43	0.279	1	53BP1_BRCA1	cisplatin	C[T>G]A
sample12	2	54039508	SNV	2.77	A	G	40	0.375	0.975	53BP1_BRCA1	cisplatin	C[T>C]C
sample12	2	54125447	SNV	6.45	A	T	44	0.455	1	53BP1_BRCA1	cisplatin	T[T>A]T
sample12	2	54142497	SNV	3	G	T	36	0.306	0.962	53BP1_BRCA1	cisplatin	A[C>A]C
sample12	2	54248076	SNV	4.86	G	A	29	0.345	0.978	53BP1_BRCA1	cisplatin	A[C>T]A
sample12	2	54530795	SNV	5.82	C	A	33	0.424	1	53BP1_BRCA1	cisplatin	T[C>A]T
sample12	2	54796071	SNV	2.9	A	T	42	0.286	1	53BP1_BRCA1	cisplatin	C[T>A]G
sample12	2	55169945	SNV	3.24	T	G	44	0.273	1	53BP1_BRCA1	cisplatin	A[T>G]C
sample12	2	56616624	SNV	5.18	C	T	43	0.419	0.982	53BP1_BRCA1	cisplatin	T[C>T]A
sample12	2	56662083	SNV	4	T	A	39	0.308	1	53BP1_BRCA1	cisplatin	C[T>A]A
sample12	2	57708109	SNV	3.67	G	T	24	0.375	1	53BP1_BRCA1	cisplatin	T[C>A]T
sample12	2	58214751	SNV	2.45	C	T	26	0.231	0.967	53BP1_BRCA1	cisplatin	C[C>T]C
sample12	2	60362447	SNV	3.28	C	A	32	0.344	0.971	53BP1_BRCA1	cisplatin	A[C>A]A
sample12	2	60442377	SNV	3.64	G	C	52	0.327	1	53BP1_BRCA1	cisplatin	A[C>G]T
sample12	2	60966618	SNV	2.37	C	A	24	0.25	1	53BP1_BRCA1	cisplatin	T[C>A]A
sample12	2	61013341	SNV	2.47	G	T	41	0.293	1	53BP1_BRCA1	cisplatin	G[C>A]C
sample12	2	62850176	SNV	3.84	G	T	42	0.286	1	53BP1_BRCA1	cisplatin	G[C>A]A
sample12	2	63461917	SNV	3.08	C	A	39	0.282	1	53BP1_BRCA1	cisplatin	T[C>A]C
sample12	2	63537713	SNV	4.99	A	T	43	0.349	1	53BP1_BRCA1	cisplatin	A[T>A]G
sample12	2	63695417	SNV	3.16	G	T	42	0.262	1	53BP1_BRCA1	cisplatin	A[C>A]C
sample12	2	63706298	SNV	2.72	G	T	27	0.259	0.966	53BP1_BRCA1	cisplatin	G[C>A]T
sample12	2	64030278	SNV	4.43	A	C	40	0.375	1	53BP1_BRCA1	cisplatin	A[T>G]G
sample12	2	64226518	SNV	3.86	T	A	34	0.353	0.963	53BP1_BRCA1	cisplatin	G[T>A]C
sample12	2	66771370	SNV	3.99	T	A	35	0.371	0.973	53BP1_BRCA1	cisplatin	C[T>A]T
sample12	2	68017021	SNV	4.47	G	A	38	0.395	0.964	53BP1_BRCA1	cisplatin	G[C>T]C
sample12	2	68162719	SNV	5.91	C	A	37	0.405	1	53BP1_BRCA1	cisplatin	A[C>A]C
sample12	2	68673901	SNV	6.36	C	A	40	0.45	1	53BP1_BRCA1	cisplatin	G[C>A]C
sample12	2	68766269	SNV	3.17	G	T	37	0.378	0.947	53BP1_BRCA1	cisplatin	A[C>A]C
sample12	2	68806867	SNV	2.72	G	C	28	0.429	0.944	53BP1_BRCA1	cisplatin	G[C>G]A
sample12	2	69178395	SNV	2.97	A	T	36	0.306	1	53BP1_BRCA1	cisplatin	A[T>A]T
sample12	2	69551387	SNV	3.73	A	T	39	0.359	0.977	53BP1_BRCA1	cisplatin	A[T>A]C
sample12	2	69758351	SNV	2.8	T	C	33	0.303	0.98	53BP1_BRCA1	cisplatin	G[T>C]C
sample12	2	69758354	SNV	4.17	T	C	32	0.312	0.981	53BP1_BRCA1	cisplatin	T[T>C]T
sample12	2	70161009	SNV	5.35	C	T	32	0.5	0.967	53BP1_BRCA1	cisplatin	G[C>T]T
sample12	2	70490892	SNV	4.15	A	T	22	0.409	1	53BP1_BRCA1	cisplatin	C[T>A]G
sample12	2	70683616	SNV	2.32	A	T	38	0.263	1	53BP1_BRCA1	cisplatin	C[T>A]A
sample12	2	70683617	SNV	3.04	G	A	38	0.263	1	53BP1_BRCA1	cisplatin	T[C>T]T
sample12	2	71073542	SNV	3.43	A	T	27	0.333	1	53BP1_BRCA1	cisplatin	C[T>A]T
sample12	2	71087660	SNV	2.73	C	G	26	0.269	0.967	53BP1_BRCA1	cisplatin	G[C>G]C
sample12	2	71178907	SNV	4.67	A	T	29	0.448	1	53BP1_BRCA1	cisplatin	C[T>A]G
sample12	2	71932756	SNV	5.26	C	A	32	0.406	0.98	53BP1_BRCA1	cisplatin	G[C>A]C
sample12	2	71932757	SNV	3.41	C	A	31	0.419	1	53BP1_BRCA1	cisplatin	C[C>A]A
sample12	2	71932792	SNV	2.44	G	T	26	0.423	1	53BP1_BRCA1	cisplatin	T[C>A]T
sample12	2	72087678	SNV	3.9	C	A	28	0.357	0.968	53BP1_BRCA1	cisplatin	C[C>A]T
sample12	2	73137584	SNV	2.42	T	A	16	0.5	0.941	53BP1_BRCA1	cisplatin	T[T>A]C
sample12	2	73137585	SNV	4.17	C	G	16	0.5	0.968	53BP1_BRCA1	cisplatin	T[C>G]T
sample12	2	73206835	SNV	3.5	C	T	31	0.355	0.962	53BP1_BRCA1	cisplatin	T[C>T]A
sample12	2	73580459	SNV	4.08	A	G	41	0.341	1	53BP1_BRCA1	cisplatin	T[T>C]T
sample12	2	75121127	SNV	2.4	C	A	47	0.277	0.976	53BP1_BRCA1	cisplatin	C[C>A]C
sample12	2	75949676	SNV	5.37	G	T	28	0.464	1	53BP1_BRCA1	cisplatin	G[C>A]A
sample12	2	76794517	SNV	3.27	C	A	29	0.345	0.963	53BP1_BRCA1	cisplatin	G[C>A]A
sample12	2	76823227	SNV	6.46	C	A	26	0.462	1	53BP1_BRCA1	cisplatin	A[C>A]T
sample12	2	77325215	SNV	2.85	C	A	32	0.281	1	53BP1_BRCA1	cisplatin	G[C>A]C
sample12	2	78225231	SNV	4.98	T	C	35	0.4	1	53BP1_BRCA1	cisplatin	C[T>C]T
sample12	2	78682677	SNV	2.56	C	T	43	0.233	1	53BP1_BRCA1	cisplatin	G[C>T]C
sample12	2	78834682	SNV	3.56	C	A	42	0.333	0.969	53BP1_BRCA1	cisplatin	T[C>A]C
sample12	2	79921863	SNV	6.71	G	T	31	0.452	1	53BP1_BRCA1	cisplatin	G[C>A]C
sample12	2	80202745	SNV	4.57	T	G	41	0.317	1	53BP1_BRCA1	cisplatin	T[T>G]C
sample12	2	80254149	SNV	2.97	C	A	39	0.282	0.963	53BP1_BRCA1	cisplatin	C[C>A]A
sample12	2	82015802	SNV	3.92	T	A	31	0.419	1	53BP1_BRCA1	cisplatin	C[T>A]T
sample12	2	82015803	SNV	4.04	T	A	33	0.394	0.974	53BP1_BRCA1	cisplatin	T[T>A]A
sample12	2	82015820	SNV	3.47	G	A	30	0.4	1	53BP1_BRCA1	cisplatin	G[C>T]T
sample12	2	82890129	SNV	6.32	C	A	40	0.475	1	53BP1_BRCA1	cisplatin	G[C>A]C
sample12	2	82906017	SNV	3.12	C	A	31	0.387	0.952	53BP1_BRCA1	cisplatin	A[C>A]C
sample12	2	82978586	SNV	7.01	A	T	34	0.529	0.974	53BP1_BRCA1	cisplatin	A[T>A]C
sample12	2	83182766	SNV	2.53	C	A	36	0.25	0.973	53BP1_BRCA1	cisplatin	G[C>A]T
sample12	2	84675159	SNV	2.93	C	A	35	0.343	0.962	53BP1_BRCA1	cisplatin	A[C>A]T
sample12	2	85375423	SNV	2.82	C	A	37	0.351	0.955	53BP1_BRCA1	cisplatin	A[C>A]C
sample12	2	85554055	SNV	2.49	A	G	44	0.273	1	53BP1_BRCA1	cisplatin	C[T>C]T
sample12	2	85562745	SNV	2.62	C	A	18	0.333	0.957	53BP1_BRCA1	cisplatin	A[C>A]C
sample12	2	86038388	SNV	5.46	A	T	34	0.5	1	53BP1_BRCA1	cisplatin	T[T>A]C
sample12	2	87063423	SNV	3.51	C	A	27	0.333	1	53BP1_BRCA1	cisplatin	T[C>A]A
sample12	2	87126856	SNV	4.06	G	T	30	0.333	0.978	53BP1_BRCA1	cisplatin	A[C>A]T
sample12	2	87234152	SNV	4.21	G	C	29	0.379	1	53BP1_BRCA1	cisplatin	A[C>G]C
sample12	2	87367628	SNV	4.02	T	A	32	0.312	0.972	53BP1_BRCA1	cisplatin	C[T>A]G
sample12	2	88034395	SNV	2.5	C	A	31	0.258	0.962	53BP1_BRCA1	cisplatin	C[C>A]C
sample12	2	88119713	SNV	6.92	C	A	31	0.581	1	53BP1_BRCA1	cisplatin	C[C>A]C
sample12	2	88200169	SNV	7.28	C	A	31	0.484	1	53BP1_BRCA1	cisplatin	T[C>A]C
sample12	2	88876892	SNV	3.51	C	T	38	0.289	1	53BP1_BRCA1	cisplatin	C[C>T]A
sample12	2	91278638	SNV	3.18	G	T	31	0.29	1	53BP1_BRCA1	cisplatin	G[C>A]C
sample12	2	91669113	SNV	3.36	A	C	42	0.214	1	53BP1_BRCA1	cisplatin	G[T>G]G
sample12	2	93081404	SNV	2.65	A	C	27	0.259	1	53BP1_BRCA1	cisplatin	T[T>G]G
sample12	2	93876203	SNV	4.59	T	C	45	0.4	1	53BP1_BRCA1	cisplatin	A[T>C]T
sample12	2	94001209	SNV	4.59	T	C	35	0.4	1	53BP1_BRCA1	cisplatin	A[T>C]G
sample12	2	94183999	SNV	6.08	G	C	49	0.367	0.977	53BP1_BRCA1	cisplatin	A[C>G]T
sample12	2	94344106	SNV	3.71	C	A	38	0.342	0.963	53BP1_BRCA1	cisplatin	G[C>A]C
sample12	2	94373885	SNV	2.68	A	C	41	0.22	1	53BP1_BRCA1	cisplatin	T[T>G]T
sample12	2	95256990	SNV	2.9	A	T	27	0.333	1	53BP1_BRCA1	cisplatin	T[T>A]T
sample12	2	95511763	SNV	3.44	G	T	30	0.433	1	53BP1_BRCA1	cisplatin	C[C>A]C
sample12	2	96000981	SNV	3.61	T	A	46	0.304	0.971	53BP1_BRCA1	cisplatin	G[T>A]C
sample12	2	96000982	SNV	3.43	C	A	47	0.319	1	53BP1_BRCA1	cisplatin	T[C>A]T
sample12	2	97826185	SNV	4.57	A	G	36	0.389	0.97	53BP1_BRCA1	cisplatin	T[T>C]T
sample12	2	98009062	SNV	3.25	A	T	35	0.314	1	53BP1_BRCA1	cisplatin	A[T>A]C
sample12	2	99673112	SNV	3.23	A	T	23	0.261	1	53BP1_BRCA1	cisplatin	A[T>A]C
sample12	2	100129207	SNV	2.39	G	T	50	0.44	0.944	53BP1_BRCA1	cisplatin	C[C>A]C
sample12	2	100880229	SNV	3.62	G	T	37	0.243	1	53BP1_BRCA1	cisplatin	T[C>A]C
sample12	2	100986991	SNV	5.11	T	A	39	0.41	1	53BP1_BRCA1	cisplatin	C[T>A]C
sample12	2	101252137	SNV	3.15	G	T	31	0.29	0.978	53BP1_BRCA1	cisplatin	T[C>A]C
sample12	2	101660301	SNV	7.08	T	A	36	0.5	1	53BP1_BRCA1	cisplatin	C[T>A]G
sample12	2	101817047	SNV	5.84	C	A	33	0.303	0.979	53BP1_BRCA1	cisplatin	T[C>A]C
sample12	2	102102266	SNV	4.49	T	A	51	0.353	0.976	53BP1_BRCA1	cisplatin	C[T>A]T
sample12	2	102249092	SNV	3.29	A	G	41	0.293	1	53BP1_BRCA1	cisplatin	G[T>C]T
sample12	2	103999175	SNV	6.41	G	C	48	0.354	0.983	53BP1_BRCA1	cisplatin	C[C>G]C
sample12	2	104445771	SNV	5.23	C	A	38	0.5	0.964	53BP1_BRCA1	cisplatin	G[C>A]C
sample12	2	105431946	SNV	2.82	G	T	35	0.257	1	53BP1_BRCA1	cisplatin	T[C>A]T
sample12	2	106507772	SNV	5.72	G	T	32	0.438	0.969	53BP1_BRCA1	cisplatin	G[C>A]C
sample12	2	107079166	SNV	2.45	A	T	38	0.395	1	53BP1_BRCA1	cisplatin	T[T>A]A
sample12	2	107214263	SNV	4.14	C	A	36	0.389	1	53BP1_BRCA1	cisplatin	T[C>A]C
sample12	2	107798260	SNV	2.73	C	A	54	0.241	0.974	53BP1_BRCA1	cisplatin	T[C>A]T
sample12	2	108375399	SNV	2.77	T	C	38	0.237	1	53BP1_BRCA1	cisplatin	C[T>C]T
sample12	2	109217793	SNV	2.66	G	T	28	0.286	1	53BP1_BRCA1	cisplatin	C[C>A]C
sample12	2	109470497	SNV	3.02	A	C	35	0.314	1	53BP1_BRCA1	cisplatin	C[T>G]T
sample12	2	109666163	SNV	3.36	G	T	25	0.4	1	53BP1_BRCA1	cisplatin	A[C>A]C
sample12	2	111354190	SNV	3.43	A	T	34	0.382	1	53BP1_BRCA1	cisplatin	C[T>A]A
sample12	2	111559839	SNV	4.51	A	T	38	0.421	0.971	53BP1_BRCA1	cisplatin	A[T>A]C
sample12	2	111716649	SNV	3.56	C	A	32	0.344	1	53BP1_BRCA1	cisplatin	G[C>A]A
sample12	2	111821601	SNV	4.38	A	G	41	0.366	1	53BP1_BRCA1	cisplatin	A[T>C]A
sample12	2	113037515	SNV	3.42	C	T	39	0.282	0.97	53BP1_BRCA1	cisplatin	C[C>T]T
sample12	2	113037516	SNV	2.32	T	A	38	0.263	0.97	53BP1_BRCA1	cisplatin	C[T>A]T
sample12	2	114114801	SNV	3.12	T	A	30	0.267	1	53BP1_BRCA1	cisplatin	G[T>A]C
sample12	2	114114802	SNV	2.49	C	T	32	0.25	1	53BP1_BRCA1	cisplatin	T[C>T]A
sample12	2	114114803	SNV	2.99	A	C	31	0.258	1	53BP1_BRCA1	cisplatin	G[T>G]G
sample12	2	115649517	SNV	2.44	G	T	39	0.231	1	53BP1_BRCA1	cisplatin	C[C>A]T
sample12	2	117815078	SNV	4.44	C	A	38	0.342	1	53BP1_BRCA1	cisplatin	T[C>A]C
sample12	2	117880445	SNV	3.68	C	T	33	0.273	1	53BP1_BRCA1	cisplatin	A[C>T]T
sample12	2	117902942	SNV	4.17	G	A	35	0.429	1	53BP1_BRCA1	cisplatin	G[C>T]A
sample12	2	118665418	SNV	2.8	G	A	28	0.286	1	53BP1_BRCA1	cisplatin	C[C>T]T
sample12	2	118665420	SNV	3.34	C	G	27	0.296	1	53BP1_BRCA1	cisplatin	G[C>G]T
sample12	2	119118698	SNV	3.45	A	T	30	0.533	1	53BP1_BRCA1	cisplatin	A[T>A]C
sample12	2	120148574	SNV	4.04	T	A	41	0.366	1	53BP1_BRCA1	cisplatin	T[T>A]C
sample12	2	120583621	SNV	4.29	T	A	44	0.364	1	53BP1_BRCA1	cisplatin	A[T>A]C
sample12	2	120583624	SNV	5.24	A	C	47	0.34	1	53BP1_BRCA1	cisplatin	C[T>G]T
sample12	2	121094983	SNV	6.58	C	A	41	0.415	1	53BP1_BRCA1	cisplatin	G[C>A]C
sample12	2	121745680	SNV	3.1	G	T	23	0.435	0.96	53BP1_BRCA1	cisplatin	G[C>A]T
sample12	2	121920635	SNV	4.32	A	T	37	0.351	1	53BP1_BRCA1	cisplatin	A[T>A]C
sample12	2	122270767	SNV	2.51	T	C	27	0.259	1	53BP1_BRCA1	cisplatin	C[T>C]A
sample12	2	122449305	SNV	2.95	A	T	34	0.441	1	53BP1_BRCA1	cisplatin	G[T>A]G
sample12	2	123531622	SNV	3.09	A	T	26	0.231	0.977	53BP1_BRCA1	cisplatin	C[T>A]A
sample12	2	123865571	SNV	4.98	T	C	57	0.368	1	53BP1_BRCA1	cisplatin	A[T>C]A
sample12	2	124254423	SNV	4.81	T	C	37	0.324	0.981	53BP1_BRCA1	cisplatin	C[T>C]G
sample12	2	124348789	SNV	4.06	C	A	35	0.429	1	53BP1_BRCA1	cisplatin	A[C>A]C
sample12	2	125664783	SNV	3.92	G	T	26	0.423	1	53BP1_BRCA1	cisplatin	G[C>A]T
sample12	2	126672107	SNV	2.53	T	G	26	0.308	1	53BP1_BRCA1	cisplatin	C[T>G]G
sample12	2	126672108	SNV	3.7	G	T	26	0.308	0.971	53BP1_BRCA1	cisplatin	A[C>A]A
sample12	2	127436425	SNV	3.18	C	A	34	0.235	1	53BP1_BRCA1	cisplatin	A[C>A]A
sample12	2	127803989	SNV	4.49	T	A	31	0.452	1	53BP1_BRCA1	cisplatin	T[T>A]C
sample12	2	129659406	SNV	3.98	C	A	42	0.333	0.971	53BP1_BRCA1	cisplatin	T[C>A]C
sample12	2	130428200	SNV	3.33	A	G	39	0.308	1	53BP1_BRCA1	cisplatin	C[T>C]G
sample12	2	130532852	SNV	4	C	A	34	0.353	1	53BP1_BRCA1	cisplatin	G[C>A]C
sample12	2	132899466	SNV	2.91	G	T	28	0.321	0.952	53BP1_BRCA1	cisplatin	T[C>A]C
sample12	2	132992976	SNV	6.41	C	A	21	0.619	1	53BP1_BRCA1	cisplatin	A[C>A]A
sample12	2	134368959	SNV	5.69	G	T	37	0.378	1	53BP1_BRCA1	cisplatin	T[C>A]C
sample12	2	136809648	SNV	3.39	G	C	34	0.265	1	53BP1_BRCA1	cisplatin	C[C>G]C
sample12	2	136902420	SNV	7.05	G	T	33	0.424	0.975	53BP1_BRCA1	cisplatin	G[C>A]C
sample12	2	137209050	SNV	2.8	A	G	44	0.273	1	53BP1_BRCA1	cisplatin	C[T>C]C
sample12	2	137331623	SNV	2.91	G	A	32	0.469	1	53BP1_BRCA1	cisplatin	T[C>T]T
sample12	2	137850925	SNV	3.44	G	A	47	0.298	0.963	53BP1_BRCA1	cisplatin	T[C>T]T
sample12	2	137850926	SNV	5.03	A	T	46	0.283	1	53BP1_BRCA1	cisplatin	G[T>A]C
sample12	2	138627965	SNV	4.62	C	T	29	0.414	0.974	53BP1_BRCA1	cisplatin	G[C>T]T
sample12	2	139236333	SNV	2.82	C	A	43	0.279	0.981	53BP1_BRCA1	cisplatin	C[C>A]C
sample12	2	139697050	SNV	3.59	G	T	38	0.368	1	53BP1_BRCA1	cisplatin	C[C>A]T
sample12	2	139783055	SNV	4.72	G	T	36	0.389	1	53BP1_BRCA1	cisplatin	G[C>A]T
sample12	2	140460997	SNV	2.35	G	T	26	0.231	0.964	53BP1_BRCA1	cisplatin	G[C>A]C
sample12	2	141368564	SNV	4	A	T	36	0.472	0.962	53BP1_BRCA1	cisplatin	T[T>A]A
sample12	2	141663001	SNV	6.53	C	T	39	0.436	1	53BP1_BRCA1	cisplatin	T[C>T]A
sample12	2	142091460	SNV	3.96	G	T	41	0.366	1	53BP1_BRCA1	cisplatin	C[C>A]A
sample12	2	142091462	SNV	4.28	A	T	42	0.381	1	53BP1_BRCA1	cisplatin	A[T>A]C
sample12	2	142817289	SNV	4.73	G	T	32	0.375	1	53BP1_BRCA1	cisplatin	G[C>A]C
sample12	2	143124281	SNV	2.91	A	T	37	0.324	1	53BP1_BRCA1	cisplatin	T[T>A]C
sample12	2	143865818	SNV	3.77	G	T	31	0.355	1	53BP1_BRCA1	cisplatin	A[C>A]C
sample12	2	144267718	SNV	4.43	G	T	26	0.385	1	53BP1_BRCA1	cisplatin	T[C>A]C
sample12	2	144561381	SNV	4.15	T	A	33	0.485	1	53BP1_BRCA1	cisplatin	G[T>A]T
sample12	2	144619376	SNV	4.35	A	G	43	0.372	1	53BP1_BRCA1	cisplatin	T[T>C]G
sample12	2	145952523	SNV	3.09	G	T	43	0.326	0.962	53BP1_BRCA1	cisplatin	A[C>A]C
sample12	2	146146063	SNV	2.87	G	C	31	0.29	0.966	53BP1_BRCA1	cisplatin	G[C>G]C
sample12	2	147477125	SNV	2.34	T	A	27	0.222	0.967	53BP1_BRCA1	cisplatin	A[T>A]C
sample12	2	147803062	SNV	4.03	G	T	21	0.333	0.976	53BP1_BRCA1	cisplatin	G[C>A]C
sample12	2	147814496	SNV	3.5	G	T	30	0.4	0.957	53BP1_BRCA1	cisplatin	T[C>A]C
sample12	2	148308099	SNV	3.12	T	C	39	0.282	1	53BP1_BRCA1	cisplatin	T[T>C]A
sample12	3	412535	SNV	4.2	G	T	10	1	1	53BP1_BRCA1	cisplatin	G[C>A]T
sample12	3	1473147	SNV	5.55	C	A	15	0.667	0.974	53BP1_BRCA1	cisplatin	C[C>A]C
sample12	3	1522075	SNV	4.21	G	T	29	0.379	1	53BP1_BRCA1	cisplatin	A[C>A]C
sample12	3	1705112	SNV	4.09	G	T	26	0.692	1	53BP1_BRCA1	cisplatin	A[C>A]C
sample12	3	2009383	SNV	4.1	G	T	18	0.5	1	53BP1_BRCA1	cisplatin	G[C>A]C
sample12	3	3022614	SNV	4.88	A	T	21	0.524	1	53BP1_BRCA1	cisplatin	A[T>A]C
sample12	3	3102307	SNV	3.66	T	C	35	0.429	1	53BP1_BRCA1	cisplatin	A[T>C]C
sample12	3	3777415	SNV	2.63	G	T	31	0.484	1	53BP1_BRCA1	cisplatin	T[C>A]C
sample12	3	4507386	SNV	6.87	G	T	19	0.632	1	53BP1_BRCA1	cisplatin	C[C>A]C
sample12	3	5810128	SNV	3.32	G	T	15	0.467	1	53BP1_BRCA1	cisplatin	G[C>A]C
sample12	3	6580503	SNV	3.05	C	A	10	0.6	1	53BP1_BRCA1	cisplatin	G[C>A]A
sample12	3	6595183	SNV	3.99	G	T	16	0.625	1	53BP1_BRCA1	cisplatin	G[C>A]T
sample12	3	6800327	SNV	5.28	G	T	24	0.583	1	53BP1_BRCA1	cisplatin	G[C>A]C
sample12	3	7407339	SNV	5.08	G	T	26	0.538	0.977	53BP1_BRCA1	cisplatin	C[C>A]T
sample12	3	8511288	SNV	3.41	C	G	23	0.348	0.966	53BP1_BRCA1	cisplatin	C[C>G]C
sample12	3	10570085	SNV	4.88	C	A	25	0.52	0.946	53BP1_BRCA1	cisplatin	G[C>A]A
sample12	3	14056860	SNV	4.29	C	A	24	0.5	1	53BP1_BRCA1	cisplatin	A[C>A]A
sample12	3	14391348	SNV	5.67	T	A	32	0.438	1	53BP1_BRCA1	cisplatin	A[T>A]G
sample12	3	15681870	SNV	7.9	G	T	31	0.645	1	53BP1_BRCA1	cisplatin	A[C>A]C
sample12	3	17155205	SNV	3.87	C	A	29	0.552	1	53BP1_BRCA1	cisplatin	G[C>A]T
sample12	3	17233251	SNV	2.73	G	T	30	0.533	1	53BP1_BRCA1	cisplatin	T[C>A]C
sample12	3	18051942	SNV	6.53	G	A	40	0.55	0.96	53BP1_BRCA1	cisplatin	T[C>T]G
sample12	3	18327353	SNV	3.23	C	A	27	0.37	0.957	53BP1_BRCA1	cisplatin	T[C>A]T
sample12	3	19370120	SNV	4.58	T	A	20	0.55	1	53BP1_BRCA1	cisplatin	T[T>A]T
sample12	3	20156843	SNV	4.46	G	T	23	0.522	1	53BP1_BRCA1	cisplatin	G[C>A]A
sample12	3	20553449	SNV	2.84	C	A	25	0.4	0.973	53BP1_BRCA1	cisplatin	T[C>A]C
sample12	3	20553450	SNV	3.36	C	T	25	0.4	1	53BP1_BRCA1	cisplatin	C[C>T]T
sample12	3	21220872	SNV	4.3	T	C	24	0.458	1	53BP1_BRCA1	cisplatin	G[T>C]C
sample12	3	25081381	SNV	2.35	G	T	22	0.318	1	53BP1_BRCA1	cisplatin	A[C>A]A
sample12	3	25093749	SNV	4.41	A	T	23	0.652	1	53BP1_BRCA1	cisplatin	G[T>A]C
sample12	3	25261869	SNV	4.39	G	A	19	0.526	0.957	53BP1_BRCA1	cisplatin	G[C>T]C
sample12	3	25546824	SNV	3.6	T	A	18	0.389	1	53BP1_BRCA1	cisplatin	G[T>A]C
sample12	3	25982086	SNV	4.67	T	A	11	0.545	1	53BP1_BRCA1	cisplatin	T[T>A]C
sample12	3	27700570	SNV	2.95	G	T	27	0.407	1	53BP1_BRCA1	cisplatin	G[C>A]C
sample12	3	28166598	SNV	4.03	G	T	26	0.5	0.969	53BP1_BRCA1	cisplatin	A[C>A]C
sample12	3	28606387	SNV	5.66	G	T	20	0.65	1	53BP1_BRCA1	cisplatin	T[C>A]T
sample12	3	29836499	SNV	3.68	G	A	27	0.407	1	53BP1_BRCA1	cisplatin	A[C>T]C
sample12	3	30703748	SNV	4.25	C	A	15	0.533	1	53BP1_BRCA1	cisplatin	A[C>A]C
sample12	3	31628579	SNV	5.66	G	T	19	0.579	1	53BP1_BRCA1	cisplatin	C[C>A]C
sample12	3	32705272	SNV	2.49	A	T	16	0.5	0.941	53BP1_BRCA1	cisplatin	A[T>A]C
sample12	3	34464958	SNV	2.64	T	A	20	0.5	0.947	53BP1_BRCA1	cisplatin	A[T>A]C
sample12	3	34832689	SNV	2.72	G	T	19	0.632	1	53BP1_BRCA1	cisplatin	C[C>A]C
sample12	3	35740361	SNV	2.8	G	T	26	0.538	1	53BP1_BRCA1	cisplatin	C[C>A]C
sample12	3	37972535	SNV	3.45	G	T	22	0.455	1	53BP1_BRCA1	cisplatin	A[C>A]A
sample12	3	38414616	SNV	5.16	G	T	28	0.5	1	53BP1_BRCA1	cisplatin	T[C>A]A
sample12	3	38414617	SNV	5.16	A	T	28	0.5	1	53BP1_BRCA1	cisplatin	C[T>A]C
sample12	3	38773405	SNV	2.66	G	T	18	0.389	1	53BP1_BRCA1	cisplatin	A[C>A]C
sample12	3	39289848	SNV	6.06	G	C	18	0.667	1	53BP1_BRCA1	cisplatin	A[C>G]C
sample12	3	40389045	SNV	4.33	T	G	30	0.4	0.971	53BP1_BRCA1	cisplatin	C[T>G]C
sample12	3	40464722	SNV	6.39	G	T	23	0.522	1	53BP1_BRCA1	cisplatin	G[C>A]C
sample12	3	40625345	SNV	5.43	G	T	22	0.5	1	53BP1_BRCA1	cisplatin	G[C>A]C
sample12	3	41675060	SNV	5.01	C	A	23	0.522	0.962	53BP1_BRCA1	cisplatin	G[C>A]C
sample12	3	41816621	SNV	2.92	G	T	28	0.429	0.971	53BP1_BRCA1	cisplatin	G[C>A]C
sample12	3	42282509	SNV	3.99	G	T	18	0.389	1	53BP1_BRCA1	cisplatin	A[C>A]C
sample12	3	42282513	SNV	2.99	G	T	18	0.389	1	53BP1_BRCA1	cisplatin	A[C>A]C
sample12	3	42845374	SNV	3.96	A	T	23	0.435	1	53BP1_BRCA1	cisplatin	T[T>A]C
sample12	3	45206964	SNV	4.79	T	G	19	0.579	1	53BP1_BRCA1	cisplatin	C[T>G]G
sample12	3	45206965	SNV	5.66	G	T	19	0.579	1	53BP1_BRCA1	cisplatin	C[C>A]A
sample12	3	46044627	SNV	6.47	G	T	41	0.585	1	53BP1_BRCA1	cisplatin	T[C>A]C
sample12	3	46348279	SNV	5.83	G	T	41	0.683	0.933	53BP1_BRCA1	cisplatin	A[C>A]T
sample12	3	46348285	SNV	6.96	A	G	39	0.667	1	53BP1_BRCA1	cisplatin	C[T>C]T
sample12	3	46894914	SNV	5.58	C	A	39	0.564	0.978	53BP1_BRCA1	cisplatin	A[C>A]C
sample12	3	47718412	SNV	3.77	G	T	32	0.469	1	53BP1_BRCA1	cisplatin	G[C>A]C
sample12	3	48753160	SNV	4.69	G	T	22	0.5	1	53BP1_BRCA1	cisplatin	G[C>A]C
sample12	3	49231033	SNV	3.73	T	A	24	0.583	1	53BP1_BRCA1	cisplatin	C[T>A]A
sample12	3	49231039	SNV	5.01	A	G	23	0.565	0.964	53BP1_BRCA1	cisplatin	T[T>C]A
sample12	3	51334574	SNV	4.85	G	T	23	0.478	1	53BP1_BRCA1	cisplatin	T[C>A]T
sample12	3	53834050	SNV	2.99	C	A	23	0.348	1	53BP1_BRCA1	cisplatin	A[C>A]C
sample12	3	53849678	SNV	4.41	G	C	27	0.593	0.944	53BP1_BRCA1	cisplatin	C[C>G]T
sample12	3	53849679	SNV	4.48	G	T	27	0.593	1	53BP1_BRCA1	cisplatin	G[C>A]C
sample12	3	54138098	SNV	5.69	A	T	24	0.625	1	53BP1_BRCA1	cisplatin	G[T>A]T
sample12	3	54161269	SNV	2.37	A	G	28	0.321	1	53BP1_BRCA1	cisplatin	T[T>C]T
sample12	3	54450859	SNV	4.62	G	T	21	0.714	1	53BP1_BRCA1	cisplatin	A[C>A]C
sample12	3	55264088	SNV	4.6	A	T	24	0.583	1	53BP1_BRCA1	cisplatin	T[T>A]G
sample12	3	55434816	SNV	6.2	C	A	28	0.536	1	53BP1_BRCA1	cisplatin	C[C>A]A
sample12	3	58014788	SNV	3.64	G	T	18	0.444	1	53BP1_BRCA1	cisplatin	T[C>A]T
sample12	3	58014789	SNV	3.4	A	T	17	0.471	1	53BP1_BRCA1	cisplatin	G[T>A]C
[truncated: 30,451 more rows]
