# Supplementary material for: BRCA1 deficiency specific base substitution mutagenesis is dependent on translesion synthesis and regulated by 53BP1
Source: Nat Commun. 2022 Jan 11;13:226. doi: 10.1038/s41467-021-27872-7 (PMC8752635; doi:10.1038/s41467-021-27872-7)
Supplement: Supplementary file 6 — Supplementary Data 3 [file 41467_2021_27872_MOESM6_ESM.xlsx]

## Sheet: SD3
Supplementary Data 3: Catalog of all detected and post-filtered indels
sample	chr	pos	type	score	ref	mut	cov	mut_freq	cleanliness	genotype	treatment	deletion category
sample1	2	121022901	INS	2.29	-	TTCTTTCTTTCT	27	0.222	0.966	53BP1	starting clone	NA
sample2	2	128404485	INS	2.59	-	T	36	0.278	0.956	53BP1	mock	NA
sample2	1	125425073	INS	3.8	-	T	26	0.423	1	53BP1	mock	NA
sample3	3	40622273	INS	2.26	-	GATGGTTA	19	0.368	1	53BP1	mock	NA
sample3	1	176457112	INS	4.38	-	A	19	0.474	1	53BP1	mock	NA
sample3	2	124730698	INS	3.97	-	A	41	0.341	0.966	53BP1	mock	NA
sample3	1	93423745	INS	3.35	-	A	23	0.565	1	53BP1	mock	NA
sample3	2	2655962	INS	4.32	-	T	43	0.349	1	53BP1	mock	NA
sample4	7	22839480	INS	3.11	-	A	27	0.296	0.967	53BP1	mock	NA
sample4	3	82905547	INS	2.27	-	G	29	0.414	1	53BP1	mock	NA
sample5	3	15261486	INS	2.44	-	T	17	0.353	1	53BP1	cisplatin	NA
sample5	2	74249765	INS	3.84	-	G	30	0.433	0.955	53BP1	cisplatin	NA
sample5	21	2098073	INS	3.22	-	T	19	0.526	0.952	53BP1	cisplatin	NA
sample5	20	2042213	INS	3.64	-	A	36	0.25	0.977	53BP1	cisplatin	NA
sample5	4	47299523	INS	6.33	-	G	22	0.636	1	53BP1	cisplatin	NA
sample5	2	38003126	INS	3.35	-	A	25	0.32	0.968	53BP1	cisplatin	NA
sample5	2	92997001	INS	3.12	-	A	24	0.292	0.979	53BP1	cisplatin	NA
sample5	3	76031103	INS	3.27	-	C	20	0.4	1	53BP1	cisplatin	NA
sample5	4	51252290	INS	3.8	-	T	17	0.471	0.958	53BP1	cisplatin	NA
sample6	2	52032832	INS	3.38	-	T	24	0.333	1	53BP1	cisplatin	NA
sample6	2	81866519	INS	2	-	T	19	0.368	0.96	53BP1	cisplatin	NA
sample6	Z	67350975	INS	3.94	-	T	5	1	1	53BP1	cisplatin	NA
sample6	1	32317429	INS	4.45	-	T	10	0.8	1	53BP1	cisplatin	NA
sample6	2	132525114	INS	3.61	-	A	25	0.36	0.975	53BP1	cisplatin	NA
sample6	2	48329079	INS	4.47	-	A	27	0.556	1	53BP1	cisplatin	NA
sample6	9	6289818	INS	3.12	-	T	19	0.316	0.97	53BP1	cisplatin	NA
sample6	4	6545562	INS	4.46	-	T	18	0.5	0.963	53BP1	cisplatin	NA
sample7	23	4062032	INS	5.18	-	A	24	0.5	1	53BP1	cisplatin	NA
sample7	5	13869363	INS	3.09	-	T	27	0.519	0.95	53BP1	cisplatin	NA
sample7	2	95170696	INS	3	-	T	19	0.421	0.963	53BP1	cisplatin	NA
sample7	8	17233890	INS	5.05	-	T	17	0.529	0.968	53BP1	cisplatin	NA
sample7	4	71179080	INS	1.93	-	A	16	0.375	1	53BP1	cisplatin	NA
sample7	9	11444469	INS	4.23	-	G	22	0.409	1	53BP1	cisplatin	NA
sample7	1	121161355	INS	2.35	-	T	22	0.318	1	53BP1	cisplatin	NA
sample7	2	95549125	INS	3.45	-	C	28	0.25	0.985	53BP1	cisplatin	NA
sample9	2	96078992	INS	1.99	-	T	25	0.36	1	53BP1_BRCA1	mock	NA
sample9	3	25300820	INS	3.4	-	A	23	0.435	1	53BP1_BRCA1	mock	NA
sample10	8	27148780	INS	5.89	-	CT	22	0.591	1	53BP1_BRCA1	mock	NA
sample10	Z	48940245	INS	3.6	-	T	5	1	1	53BP1_BRCA1	mock	NA
sample10	1	187145619	INS	4.21	-	TTAT	32	0.5	1	53BP1_BRCA1	mock	NA
sample10	2	103855325	INS	4.46	-	A	44	0.318	1	53BP1_BRCA1	mock	NA
sample10	2	65554726	INS	2.6	-	ATAA	44	0.295	0.95	53BP1_BRCA1	mock	NA
sample11	2	14127930	INS	3.21	-	A	37	0.486	0.95	53BP1_BRCA1	mock	NA
sample11	11	11662105	INS	4.26	-	T	19	0.526	1	53BP1_BRCA1	mock	NA
sample12	12	1550415	INS	4.06	-	A	22	0.409	0.964	53BP1_BRCA1	cisplatin	NA
sample12	2	118665424	INS	3.12	-	T	26	0.308	0.966	53BP1_BRCA1	cisplatin	NA
sample12	2	34247877	INS	3.51	-	T	28	0.286	1	53BP1_BRCA1	cisplatin	NA
sample12	2	68806575	INS	2.46	-	A	35	0.229	1	53BP1_BRCA1	cisplatin	NA
sample12	2	80036727	INS	3.05	-	T	32	0.344	1	53BP1_BRCA1	cisplatin	NA
sample12	27	3190785	INS	3.97	-	T	33	0.364	0.967	53BP1_BRCA1	cisplatin	NA
sample12	1	146086225	INS	2.69	-	A	20	0.45	0.952	53BP1_BRCA1	cisplatin	NA
sample12	1	71660704	INS	4.9	-	T	28	0.5	1	53BP1_BRCA1	cisplatin	NA
sample12	3	49963009	INS	3.53	-	A	20	0.4	0.962	53BP1_BRCA1	cisplatin	NA
sample12	2	24449212	INS	2.71	-	A	40	0.225	1	53BP1_BRCA1	cisplatin	NA
sample12	8	15234493	INS	4.25	-	T	17	0.471	1	53BP1_BRCA1	cisplatin	NA
sample12	3	32486894	INS	4.39	-	A	21	0.667	1	53BP1_BRCA1	cisplatin	NA
sample12	1	10182502	INS	6.75	-	A	18	0.667	1	53BP1_BRCA1	cisplatin	NA
sample12	11	13448419	INS	4.71	-	T	14	0.643	0.96	53BP1_BRCA1	cisplatin	NA
sample12	1	121464533	INS	2.7	-	T	14	0.357	1	53BP1_BRCA1	cisplatin	NA
sample12	14	10178542	INS	3.51	-	T	28	0.286	1	53BP1_BRCA1	cisplatin	NA
sample12	7	21225615	INS	2.32	-	T	32	0.281	1	53BP1_BRCA1	cisplatin	NA
sample12	3	93990195	INS	3.14	-	A	19	0.579	0.944	53BP1_BRCA1	cisplatin	NA
sample12	4	25572572	INS	2.34	-	T	27	0.444	1	53BP1_BRCA1	cisplatin	NA
sample12	7	14205727	INS	2.66	-	A	30	0.5	1	53BP1_BRCA1	cisplatin	NA
sample12	1	118791392	INS	3.11	-	T	24	0.375	1	53BP1_BRCA1	cisplatin	NA
sample12	26	2690923	INS	6.25	-	T	38	0.5	0.97	53BP1_BRCA1	cisplatin	NA
sample12	2	16703273	INS	5.34	-	T	42	0.357	0.981	53BP1_BRCA1	cisplatin	NA
sample12	1	114612294	INS	4.34	-	T	23	0.522	0.955	53BP1_BRCA1	cisplatin	NA
sample12	9	11744879	INS	2.88	-	A	39	0.308	1	53BP1_BRCA1	cisplatin	NA
sample12	18	1425087	INS	3.13	-	T	17	0.412	0.969	53BP1_BRCA1	cisplatin	NA
sample12	5	27210501	INS	4.11	-	A	35	0.429	0.958	53BP1_BRCA1	cisplatin	NA
sample12	4	18873452	INS	2.52	-	T	23	0.348	1	53BP1_BRCA1	cisplatin	NA
sample12	2	41082261	INS	2.91	-	CT	40	0.3	0.971	53BP1_BRCA1	cisplatin	NA
sample12	7	6546119	INS	4.6	-	A	25	0.56	1	53BP1_BRCA1	cisplatin	NA
sample13	5	13128586	INS	2.68	-	G	19	0.421	1	53BP1_BRCA1	cisplatin	NA
sample13	2	26890856	INS	2.77	-	A	27	0.259	1	53BP1_BRCA1	cisplatin	NA
sample13	3	72758403	INS	3.43	-	A	23	0.435	0.955	53BP1_BRCA1	cisplatin	NA
sample13	4	72929561	INS	3.98	-	A	28	0.429	1	53BP1_BRCA1	cisplatin	NA
sample13	2	92211378	INS	4.42	-	T	37	0.432	1	53BP1_BRCA1	cisplatin	NA
sample13	1	113948915	INS	3.87	-	T	23	0.478	1	53BP1_BRCA1	cisplatin	NA
sample13	3	93980598	INS	2.2	-	A	24	0.292	1	53BP1_BRCA1	cisplatin	NA
sample13	3	33109175	INS	3.82	-	A	28	0.357	1	53BP1_BRCA1	cisplatin	NA
sample13	2	26550897	INS	2.16	-	TGG	27	0.259	1	53BP1_BRCA1	cisplatin	NA
sample13	9	10638057	INS	3.45	-	T	27	0.37	0.964	53BP1_BRCA1	cisplatin	NA
sample13	1	170742653	INS	6.1	-	T	14	0.714	1	53BP1_BRCA1	cisplatin	NA
sample13	2	1177620	INS	3.3	-	T	39	0.308	1	53BP1_BRCA1	cisplatin	NA
sample13	3	935417	INS	3.79	-	T	22	0.591	1	53BP1_BRCA1	cisplatin	NA
sample13	2	8641788	INS	4.32	-	CT	29	0.345	1	53BP1_BRCA1	cisplatin	NA
sample13	7	3909532	INS	3.59	-	T	27	0.444	1	53BP1_BRCA1	cisplatin	NA
sample13	11	12860897	INS	2.66	-	T	27	0.444	1	53BP1_BRCA1	cisplatin	NA
sample13	1	7451210	INS	4.41	-	T	28	0.536	1	53BP1_BRCA1	cisplatin	NA
sample14	1	187194268	INS	2.69	-	A	20	0.45	0.952	53BP1_BRCA1	cisplatin	NA
sample14	1	147950869	INS	3.13	-	A	7	0.571	1	53BP1_BRCA1	cisplatin	NA
sample14	4	66280252	INS	8.12	-	A	15	0.867	1	53BP1_BRCA1	cisplatin	NA
sample14	4	54790448	INS	4.1	-	A	8	0.875	1	53BP1_BRCA1	cisplatin	NA
sample14	Z	62583539	INS	3.9	-	A	8	0.875	1	53BP1_BRCA1	cisplatin	NA
sample14	2	24323035	INS	2.62	-	A	39	0.256	1	53BP1_BRCA1	cisplatin	NA
sample14	3	100521727	INS	2.24	-	T	17	0.294	1	53BP1_BRCA1	cisplatin	NA
sample14	18	9425504	INS	6	-	T	21	0.619	0.962	53BP1_BRCA1	cisplatin	NA
sample14	6	16750184	INS	3.7	-	A	27	0.593	1	53BP1_BRCA1	cisplatin	NA
sample14	2	121234958	INS	3.01	-	A	36	0.306	0.963	53BP1_BRCA1	cisplatin	NA
sample14	2	139111892	INS	2.58	-	T	24	0.25	1	53BP1_BRCA1	cisplatin	NA
sample14	14	2002290	INS	4.89	-	A	27	0.481	0.971	53BP1_BRCA1	cisplatin	NA
sample14	1	158766947	INS	5.34	-	T	11	0.727	0.958	53BP1_BRCA1	cisplatin	NA
sample14	2	107834630	INS	2.53	-	T	37	0.243	0.978	53BP1_BRCA1	cisplatin	NA
sample14	3	91697826	INS	4.45	-	A	15	0.6	1	53BP1_BRCA1	cisplatin	NA
sample14	5	27765419	INS	4.6	-	A	25	0.56	1	53BP1_BRCA1	cisplatin	NA
sample14	2	125663682	INS	5.48	-	T	41	0.39	1	53BP1_BRCA1	cisplatin	NA
sample14	2	70238445	INS	2.38	-	A	21	0.286	0.972	53BP1_BRCA1	cisplatin	NA
sample14	2	43881823	INS	5.41	-	A	39	0.359	1	53BP1_BRCA1	cisplatin	NA
sample14	9	8345423	INS	5.84	-	T	26	0.423	0.977	53BP1_BRCA1	cisplatin	NA
sample14	11	10189443	INS	3.91	-	T	39	0.462	1	53BP1_BRCA1	cisplatin	NA
sample14	4	67921577	INS	7.2	-	T	32	0.531	1	53BP1_BRCA1	cisplatin	NA
sample14	4	54981299	INS	2.78	-	A	9	0.778	1	53BP1_BRCA1	cisplatin	NA
sample14	1	167991118	INS	2.64	-	A	13	0.385	1	53BP1_BRCA1	cisplatin	NA
sample14	2	104420941	INS	7.5	-	T	29	0.414	0.986	53BP1_BRCA1	cisplatin	NA
sample14	2	3545362	INS	10.44	-	A	49	0.612	1	53BP1_BRCA1	cisplatin	NA
sample16	3	19862082	INS	2.46	-	A	22	0.455	1	BRCA1	mock	NA
sample16	14	7660865	INS	3.26	-	TAAA	16	0.438	1	BRCA1	mock	NA
sample16	5	38941660	INS	2.24	-	T	18	0.389	1	BRCA1	mock	NA
sample16	2	63993530	INS	3.07	-	A	25	0.32	0.963	BRCA1	mock	NA
sample16	25	1621240	INS	2.42	-	TT	41	0.317	0.933	BRCA1	mock	NA
sample16	1	151530449	INS	2.76	-	T	14	0.357	0.962	BRCA1	mock	NA
sample16	5	34931950	INS	2.35	-	T	23	0.261	0.974	BRCA1	mock	NA
sample16	2	44640925	INS	6.47	-	C	16	0.75	0.957	BRCA1	mock	NA
sample16	17	9892996	INS	2.74	-	T	20	0.3	1	BRCA1	mock	NA
sample16	11	13167828	INS	3.02	-	T	13	0.462	1	BRCA1	mock	NA
sample17	1	31678082	INS	2.93	-	A	16	0.562	0.944	BRCA1	mock	NA
sample17	1	138264502	INS	3.61	-	T	8	0.75	0.95	BRCA1	mock	NA
sample17	4	405144	INS	3.26	-	A	24	0.458	0.941	BRCA1	mock	NA
sample18	3	54693467	INS	2.28	-	C	30	0.367	1	BRCA1	mock	NA
sample18	1	167378584	INS	5.52	-	A	39	0.641	0.95	BRCA1	mock	NA
sample18	3	50387673	INS	3.11	-	T	40	0.45	0.95	BRCA1	mock	NA
sample18	2	115681738	INS	2.19	-	A	34	0.294	0.944	BRCA1	mock	NA
sample18	5	49945929	INS	4.91	-	TACAAAGA	42	0.357	1	BRCA1	mock	NA
sample18	7	1481453	INS	4.36	-	A	29	0.552	1	BRCA1	mock	NA
sample18	7	17536851	INS	1.83	-	TGTTTC	23	0.261	1	BRCA1	mock	NA
sample19	22	3898939	INS	4.15	-	A	32	0.5	1	BRCA1	mock	NA
sample19	1	30511140	INS	6.21	-	T	38	0.553	1	BRCA1	mock	NA
sample19	4	43702134	INS	2.28	-	CAAA	31	0.452	0.938	BRCA1	mock	NA
sample19	2	36725916	INS	3.98	-	A	16	0.5	1	BRCA1	mock	NA
sample19	2	83223743	INS	4.38	-	A	42	0.357	1	BRCA1	mock	NA
sample19	3	51757475	INS	3.78	-	TG	53	0.453	1	BRCA1	mock	NA
sample19	10	11388651	INS	4.3	-	TTC	31	0.548	1	BRCA1	mock	NA
sample19	4	9673704	INS	2.97	-	GATATACA	24	0.375	1	BRCA1	mock	NA
sample19	2	91109695	INS	3.58	-	A	62	0.258	1	BRCA1	mock	NA
sample19	2	4460946	INS	5.84	-	T	24	0.583	1	BRCA1	mock	NA
sample20	1	179390648	INS	3.19	-	AT	37	0.405	1	BRCA1	mock	NA
sample20	4	71167066	INS	2.48	-	T	21	0.476	1	BRCA1	mock	NA
sample20	1	113070152	INS	1.97	-	T	17	0.235	0.962	BRCA1	mock	NA
sample20	2	92119888	INS	2.84	-	C	43	0.279	1	BRCA1	mock	NA
sample20	2	119789699	INS	2.24	-	T	32	0.406	0.944	BRCA1	mock	NA
sample20	2	48128827	INS	5.65	-	T	26	0.462	0.973	BRCA1	mock	NA
sample20	1	65485723	INS	3.84	-	A	44	0.409	1	BRCA1	mock	NA
sample21	7	32266234	INS	2.55	-	T	35	0.343	1	BRCA1	mock	NA
sample21	3	78900043	INS	4.7	-	A	41	0.463	1	BRCA1	mock	NA
sample21	6	33068539	INS	5.44	-	T	45	0.511	1	BRCA1	mock	NA
sample21	1	188830112	INS	1.89	-	TA	28	0.357	1	BRCA1	mock	NA
sample21	1	7875428	INS	6.01	-	G	29	0.69	0.952	BRCA1	mock	NA
sample21	8	17075855	INS	1.96	-	A	36	0.417	1	BRCA1	mock	NA
sample21	4	46988477	INS	4.08	-	AG	30	0.4	1	BRCA1	mock	NA
sample22	5	39285561	INS	2.03	-	T	17	0.412	0.947	BRCA1	cisplatin	NA
sample22	3	89843627	INS	4.69	-	T	17	0.588	1	BRCA1	cisplatin	NA
sample22	1	65209299	INS	4.15	-	A	21	0.476	0.958	BRCA1	cisplatin	NA
sample22	28	3459108	INS	2.26	-	T	20	0.25	0.977	BRCA1	cisplatin	NA
sample22	2	65420173	INS	3.42	-	A	25	0.32	1	BRCA1	cisplatin	NA
sample22	5	26914035	INS	5.78	-	A	31	0.516	1	BRCA1	cisplatin	NA
sample22	1	192069243	INS	2.07	-	A	19	0.211	1	BRCA1	cisplatin	NA
sample22	4	23671886	INS	4.51	-	A	21	0.524	1	BRCA1	cisplatin	NA
sample22	4	46805231	INS	3.01	-	A	13	0.538	1	BRCA1	cisplatin	NA
sample22	1	94299212	INS	2.35	-	TT	28	0.464	0.938	BRCA1	cisplatin	NA
sample22	2	127957936	INS	3.49	-	A	21	0.381	1	BRCA1	cisplatin	NA
sample22	1	90051802	INS	1.92	-	A	17	0.353	1	BRCA1	cisplatin	NA
sample22	2	39935047	INS	2.09	-	A	18	0.278	0.971	BRCA1	cisplatin	NA
sample22	13	9708080	INS	6.37	-	T	19	0.526	1	BRCA1	cisplatin	NA
sample22	8	23713182	INS	8.07	-	T	21	0.714	1	BRCA1	cisplatin	NA
sample22	3	73296735	INS	4.45	-	A	13	0.692	1	BRCA1	cisplatin	NA
sample22	1	156708916	INS	2.52	-	A	21	0.429	1	BRCA1	cisplatin	NA
sample22	1	186138152	INS	2.84	-	A	17	0.412	1	BRCA1	cisplatin	NA
sample22	4	50174388	INS	6.39	-	A	25	0.56	0.967	BRCA1	cisplatin	NA
sample22	3	58988222	INS	2.54	-	A	24	0.542	1	BRCA1	cisplatin	NA
sample22	1	89304898	INS	2.61	-	G	17	0.529	1	BRCA1	cisplatin	NA
sample22	18	65208	INS	4.27	-	A	14	0.5	1	BRCA1	cisplatin	NA
sample22	1	114209933	INS	2.54	-	A	13	0.462	1	BRCA1	cisplatin	NA
sample22	2	114181061	INS	3.23	-	T	40	0.325	1	BRCA1	cisplatin	NA
sample22	4	63524314	INS	4.56	-	T	19	0.474	0.967	BRCA1	cisplatin	NA
sample22	10	15027452	INS	4.87	-	T	20	0.55	0.969	BRCA1	cisplatin	NA
sample22	3	91470969	INS	3.68	-	G	27	0.407	1	BRCA1	cisplatin	NA
sample22	6	5060556	INS	4.17	-	T	24	0.542	1	BRCA1	cisplatin	NA
sample22	1	40142445	INS	4.38	-	T	17	0.647	1	BRCA1	cisplatin	NA
sample22	9	13299383	INS	5.39	-	A	27	0.481	1	BRCA1	cisplatin	NA
sample22	2	69162755	INS	1.85	-	A	36	0.361	0.944	BRCA1	cisplatin	NA
sample22	2	32468633	INS	3.72	-	TAT	20	0.35	1	BRCA1	cisplatin	NA
sample22	2	73350427	INS	3.5	-	T	24	0.375	1	BRCA1	cisplatin	NA
sample23	1	159557580	INS	1.88	-	T	37	0.405	1	BRCA1	cisplatin	NA
sample23	4	73743376	INS	8	-	A	41	0.634	0.966	BRCA1	cisplatin	NA
sample23	12	11418062	INS	6.07	-	T	33	0.515	1	BRCA1	cisplatin	NA
sample23	19	4707868	INS	5.25	-	T	31	0.484	1	BRCA1	cisplatin	NA
sample23	3	32835130	INS	5.3	-	A	37	0.541	1	BRCA1	cisplatin	NA
sample23	5	22585570	INS	6.89	-	A	51	0.529	1	BRCA1	cisplatin	NA
sample23	6	18371188	INS	4.81	-	T	45	0.6	0.95	BRCA1	cisplatin	NA
sample23	2	86169975	INS	4.08	-	T	50	0.34	1	BRCA1	cisplatin	NA
sample23	7	18566226	INS	3.89	-	A	46	0.478	1	BRCA1	cisplatin	NA
sample23	Z	15140484	INS	3.86	-	AATCAGCTT	18	0.833	1	BRCA1	cisplatin	NA
sample23	3	27179827	INS	5.34	-	T	48	0.479	1	BRCA1	cisplatin	NA
sample23	1	185053853	INS	5.58	-	A	55	0.491	0.958	BRCA1	cisplatin	NA
sample23	3	38764822	INS	4.4	-	T	35	0.4	0.976	BRCA1	cisplatin	NA
sample23	8	26563131	INS	3.97	-	A	29	0.552	1	BRCA1	cisplatin	NA
sample23	2	34749764	INS	8.31	-	T	40	0.5	1	BRCA1	cisplatin	NA
sample23	1	4682973	INS	4.23	-	A	44	0.432	1	BRCA1	cisplatin	NA
sample23	11	9978825	INS	5.52	-	A	29	0.517	1	BRCA1	cisplatin	NA
sample23	7	12442017	INS	1.99	-	T	43	0.465	1	BRCA1	cisplatin	NA
sample23	2	56539185	INS	5.01	-	T	26	0.423	1	BRCA1	cisplatin	NA
sample23	3	94457121	INS	5.46	-	A	44	0.523	0.957	BRCA1	cisplatin	NA
sample23	Z	10166771	INS	6.21	-	A	14	1	1	BRCA1	cisplatin	NA
sample23	1	95351598	INS	3	-	A	32	0.469	1	BRCA1	cisplatin	NA
sample23	1	8176804	INS	3.26	-	C	24	0.458	1	BRCA1	cisplatin	NA
sample23	1	84857709	INS	5.72	-	G	46	0.565	0.963	BRCA1	cisplatin	NA
sample23	2	75980769	INS	3	-	T	48	0.333	1	BRCA1	cisplatin	NA
sample23	4	33013192	INS	3.33	-	T	58	0.414	1	BRCA1	cisplatin	NA
sample23	10	11884665	INS	3.53	-	A	28	0.429	1	BRCA1	cisplatin	NA
sample23	2	95721785	INS	3.19	-	A	61	0.295	0.962	BRCA1	cisplatin	NA
sample23	8	26290188	INS	7.14	-	T	38	0.579	1	BRCA1	cisplatin	NA
sample23	1	169976418	INS	6.46	-	A	43	0.581	1	BRCA1	cisplatin	NA
sample23	9	21895376	INS	7.5	-	A	44	0.455	0.982	BRCA1	cisplatin	NA
sample23	2	126024334	INS	4.8	-	T	53	0.358	0.978	BRCA1	cisplatin	NA
sample23	10	13277683	INS	4.64	-	A	43	0.419	1	BRCA1	cisplatin	NA
sample23	5	30474278	INS	7.84	-	A	36	0.639	0.971	BRCA1	cisplatin	NA
sample23	2	18199515	INS	5.63	-	T	40	0.475	0.967	BRCA1	cisplatin	NA
sample23	26	5246350	INS	4.2	-	T	26	0.462	1	BRCA1	cisplatin	NA
sample23	13	16428302	INS	1.89	-	C	15	0.4	1	BRCA1	cisplatin	NA
sample23	1	26114407	INS	4.04	-	T	49	0.531	1	BRCA1	cisplatin	NA
sample23	1	123339336	INS	3.75	-	A	41	0.537	1	BRCA1	cisplatin	NA
sample23	Z	43255653	INS	9.67	-	A	21	1	1	BRCA1	cisplatin	NA
sample23	1	141571150	INS	2.6	-	A	32	0.406	0.952	BRCA1	cisplatin	NA
sample23	21	1681071	INS	3.96	-	A	39	0.41	1	BRCA1	cisplatin	NA
sample23	1	47855628	INS	3.97	-	A	39	0.462	1	BRCA1	cisplatin	NA
sample24	4	42899763	INS	3.18	-	T	21	0.429	0.955	BRCA1	cisplatin	NA
sample24	19	2141653	INS	2.58	-	T	32	0.469	0.944	BRCA1	cisplatin	NA
sample24	Z	71513318	INS	4.23	-	A	11	0.909	1	BRCA1	cisplatin	NA
sample24	9	2585895	INS	4.72	-	A	20	0.45	1	BRCA1	cisplatin	NA
sample24	3	20027129	INS	3.9	-	G	17	0.471	1	BRCA1	cisplatin	NA
sample24	9	21123224	INS	6.54	-	T	22	0.545	1	BRCA1	cisplatin	NA
sample24	4	25535083	INS	2.15	-	A	22	0.409	0.941	BRCA1	cisplatin	NA
sample24	4	90073636	INS	7.23	-	A	38	0.526	1	BRCA1	cisplatin	NA
sample24	10	14142988	INS	4.28	-	AA	41	0.561	1	BRCA1	cisplatin	NA
sample24	2	147746713	INS	3.77	-	T	45	0.244	0.983	BRCA1	cisplatin	NA
sample24	10	1313336	INS	2.47	-	T	24	0.417	0.947	BRCA1	cisplatin	NA
sample24	2	31536751	INS	8.98	-	T	31	0.581	1	BRCA1	cisplatin	NA
sample24	1	81431002	INS	3.76	-	T	18	0.556	1	BRCA1	cisplatin	NA
sample24	7	35598733	INS	6.32	-	T	31	0.548	1	BRCA1	cisplatin	NA
sample24	2	81268367	INS	4.73	-	T	26	0.423	0.968	BRCA1	cisplatin	NA
sample24	9	13219388	INS	4.1	-	T	29	0.414	1	BRCA1	cisplatin	NA
sample24	9	19502128	INS	3.05	-	T	16	0.375	1	BRCA1	cisplatin	NA
sample24	8	19863883	INS	6.28	-	A	22	0.591	1	BRCA1	cisplatin	NA
sample24	8	2430040	INS	2.8	-	A	26	0.5	1	BRCA1	cisplatin	NA
sample24	7	3658563	INS	4.32	-	T	22	0.636	0.933	BRCA1	cisplatin	NA
sample24	4	34808806	INS	2.52	-	T	23	0.435	0.95	BRCA1	cisplatin	NA
sample24	Z	49752507	INS	5.04	-	A	15	1	1	BRCA1	cisplatin	NA
sample24	4	10735482	INS	4.31	-	A	40	0.425	0.969	BRCA1	cisplatin	NA
sample24	5	32337035	INS	3.01	-	TAG	20	0.55	1	BRCA1	cisplatin	NA
sample24	6	2985098	INS	2.12	-	A	23	0.435	0.941	BRCA1	cisplatin	NA
sample24	4	42231795	INS	3.41	-	T	11	0.545	1	BRCA1	cisplatin	NA
sample24	4	64333906	INS	4.64	-	T	21	0.524	1	BRCA1	cisplatin	NA
sample24	Z	28356576	INS	6.42	-	T	15	1	1	BRCA1	cisplatin	NA
sample24	10	12822519	INS	2.19	-	A	23	0.304	1	BRCA1	cisplatin	NA
sample24	3	107315772	INS	5.99	-	T	18	0.5	0.978	BRCA1	cisplatin	NA
sample24	2	26164996	INS	4.88	-	A	24	0.458	1	BRCA1	cisplatin	NA
sample24	22	1212940	INS	4.98	-	A	46	0.413	1	BRCA1	cisplatin	NA
sample24	1	72651632	INS	3.05	-	T	16	0.375	1	BRCA1	cisplatin	NA
sample24	11	13853640	INS	5.99	-	T	17	0.647	0.969	BRCA1	cisplatin	NA
sample24	6	32118852	INS	2.11	-	A	17	0.294	1	BRCA1	cisplatin	NA
sample24	3	41839916	INS	5.48	-	A	31	0.452	0.955	BRCA1	cisplatin	NA
sample24	15	3075107	INS	3.02	-	A	17	0.412	1	BRCA1	cisplatin	NA
sample24	3	27892895	INS	4.15	-	A	24	0.5	1	BRCA1	cisplatin	NA
sample24	2	63363435	INS	2.02	-	T	47	0.298	0.96	BRCA1	cisplatin	NA
sample24	4	82506157	INS	5.27	-	A	24	0.667	1	BRCA1	cisplatin	NA
sample24	Z	6683100	INS	6.43	-	T	12	1	1	BRCA1	cisplatin	NA
sample24	28	1683411	INS	3.53	-	T	28	0.429	0.957	BRCA1	cisplatin	NA
sample24	Z	36064338	INS	2.97	-	GA	5	1	1	BRCA1	cisplatin	NA
sample26	3	89622595	INS	7.15	-	AA	11	1	0.95	BRCA2	mock	NA
sample26	3	19260292	INS	4.67	-	T	29	0.448	0.967	BRCA2	mock	NA
sample26	1	12973981	INS	4.95	-	A	27	0.556	0.957	BRCA2	mock	NA
sample26	12	11165959	INS	2.4	-	AGCGTGGCTGACC	18	0.278	1	BRCA2	mock	NA
sample26	14	8303704	INS	7.21	-	TGAG	35	0.429	0.981	BRCA2	mock	NA
sample26	7	31886248	INS	6.06	-	A	33	0.545	1	BRCA2	mock	NA
sample26	2	19008120	INS	2.06	-	TGTGTGTAGAGAGAATC	29	0.31	0.96	BRCA2	mock	NA
sample26	2	125560998	INS	2.69	-	GAGGATCTCT	29	0.241	1	BRCA2	mock	NA
sample27	2	85948551	INS	3.78	-	T	35	0.371	1	BRCA2	mock	NA
sample27	1	152780326	INS	2.08	-	GACATTCTAC	16	0.438	0.947	BRCA2	mock	NA
sample27	2	79452255	INS	4.66	-	A	26	0.5	1	BRCA2	mock	NA
sample27	4	35532766	INS	2.99	-	A	18	0.389	1	BRCA2	mock	NA
sample28	4	65370918	INS	3.16	-	G	16	0.438	1	BRCA2	mock	NA
sample28	3	15897251	INS	2.11	-	T	42	0.405	0.938	BRCA2	mock	NA
sample28	2	29013706	INS	4.34	-	CTAATTTTC	25	0.4	1	BRCA2	mock	NA
sample28	1	42225972	INS	2.76	-	TTTG	20	0.5	0.95	BRCA2	mock	NA
sample28	3	82391583	INS	8.59	-	A	11	1	1	BRCA2	mock	NA
sample28	12	5965871	INS	1.95	-	TCCTCA	34	0.235	1	BRCA2	mock	NA
sample28	1	160373971	INS	1.98	-	T	29	0.414	1	BRCA2	mock	NA
sample28	6	2745597	INS	3.02	-	ATCTATGAT	15	0.467	1	BRCA2	mock	NA
sample28	Z	33635094	INS	6.14	-	T	20	0.9	1	BRCA2	mock	NA
sample28	3	31354490	INS	2.58	-	TCCTTGTAA	34	0.353	1	BRCA2	mock	NA
sample28	2	43841899	INS	2.26	-	CCCAC	42	0.214	0.966	BRCA2	mock	NA
sample29	1	172144059	INS	2.56	-	TACATAAAGCATCTCAT	24	0.333	1	BRCA2	cisplatin	NA
sample29	3	62726279	INS	3	-	TT	22	0.318	1	BRCA2	cisplatin	NA
sample29	1	178814326	INS	3.43	-	AAGCCAAATCTCTGCT	16	0.438	1	BRCA2	cisplatin	NA
sample29	1	75953954	INS	4.41	-	T	27	0.444	0.971	BRCA2	cisplatin	NA
sample29	5	5261772	INS	4.62	-	TT	33	0.545	1	BRCA2	cisplatin	NA
sample29	2	145089124	INS	2.1	-	A	55	0.273	0.949	BRCA2	cisplatin	NA
sample29	2	102609037	INS	6.61	-	T	44	0.386	1	BRCA2	cisplatin	NA
sample29	3	18951611	INS	2.29	-	AT	10	0.4	1	BRCA2	cisplatin	NA
sample29	1	154312114	INS	5.68	-	C	29	0.448	0.973	BRCA2	cisplatin	NA
sample29	5	35124144	INS	5.4	-	CAAGATGAA	24	0.5	1	BRCA2	cisplatin	NA
sample29	1	52509446	INS	2.98	-	T	22	0.5	0.95	BRCA2	cisplatin	NA
sample29	1	176290066	INS	5.02	-	T	21	0.571	1	BRCA2	cisplatin	NA
sample29	13	10793804	INS	5.53	-	A	22	0.727	1	BRCA2	cisplatin	NA
sample29	4	1497551	INS	5.6	-	GTACTACAAAGTAGA	30	0.467	1	BRCA2	cisplatin	NA
sample29	1	105648005	INS	4.04	-	AAAATTT	31	0.387	1	BRCA2	cisplatin	NA
sample29	2	47782076	INS	2.86	-	T	41	0.293	1	BRCA2	cisplatin	NA
sample30	15	2757697	INS	2.34	-	AA	31	0.29	0.957	BRCA2	cisplatin	NA
sample30	1	33216924	INS	2.42	-	T	26	0.423	0.95	BRCA2	cisplatin	NA
sample30	27	2990505	INS	2.22	-	T	14	0.286	0.962	BRCA2	cisplatin	NA
sample30	3	93492933	INS	2.02	-	T	27	0.37	0.952	BRCA2	cisplatin	NA
sample30	2	73867877	INS	3.33	-	T	31	0.258	0.982	BRCA2	cisplatin	NA
sample30	1	51441307	INS	1.99	-	T	24	0.375	0.933	BRCA2	cisplatin	NA
sample30	1	126254084	INS	3.29	-	T	29	0.345	1	BRCA2	cisplatin	NA
sample30	Z	59247431	INS	5.61	-	TAAATTG	8	1	1	BRCA2	cisplatin	NA
sample30	Z	32502317	INS	5.32	-	AC	14	0.857	1	BRCA2	cisplatin	NA
sample30	1	30302270	INS	2.9	-	T	27	0.333	0.958	BRCA2	cisplatin	NA
sample30	8	15516004	INS	4.03	-	TG	27	0.481	1	BRCA2	cisplatin	NA
sample30	13	2061869	INS	5.05	-	A	18	0.556	1	BRCA2	cisplatin	NA
sample30	2	61306922	INS	4.34	-	TG	47	0.319	0.974	BRCA2	cisplatin	NA
sample30	3	43554204	INS	3.5	-	ATTATTCCC	38	0.421	1	BRCA2	cisplatin	NA
sample30	1	177434503	INS	2.77	-	A	26	0.5	1	BRCA2	cisplatin	NA
sample30	1	147857830	INS	4.83	-	AAAA	18	0.611	1	BRCA2	cisplatin	NA
sample30	8	4533656	INS	5.83	-	A	36	0.528	1	BRCA2	cisplatin	NA
sample30	2	17648675	INS	7.1	-	GTGGCAG	27	0.481	1	BRCA2	cisplatin	NA
sample30	2	104728601	INS	3.97	-	T	33	0.364	1	BRCA2	cisplatin	NA
sample31	2	31597823	INS	5.69	-	T	29	0.414	1	BRCA2	cisplatin	NA
sample31	1	56138216	INS	4.24	-	A	30	0.5	1	BRCA2	cisplatin	NA
sample31	15	8850917	INS	1.93	-	TTACAAT	17	0.235	1	BRCA2	cisplatin	NA
sample31	1	162044724	INS	2.7	-	T	27	0.481	0.941	BRCA2	cisplatin	NA
sample31	1	132143770	INS	2.17	-	TT	35	0.371	0.947	BRCA2	cisplatin	NA
sample31	Z	68451277	INS	3.78	-	AGTGAAAG	5	1	1	BRCA2	cisplatin	NA
sample31	20	7368984	INS	3.04	-	T	15	0.4	1	BRCA2	cisplatin	NA
sample31	11	5499306	INS	2.86	-	T	22	0.455	1	BRCA2	cisplatin	NA
sample31	6	805613	INS	2.03	-	T	23	0.348	1	BRCA2	cisplatin	NA
sample31	14	13189913	INS	5.83	-	A	32	0.469	0.977	BRCA2	cisplatin	NA
sample31	1	128382067	INS	2.58	-	A	24	0.333	0.957	BRCA2	cisplatin	NA
sample31	2	1325079	INS	5.37	-	G	31	0.484	0.967	BRCA2	cisplatin	NA
sample31	1	168065853	INS	3.34	-	T	11	0.455	0.964	BRCA2	cisplatin	NA
sample31	23	1094774	INS	3.07	-	A	29	0.379	0.958	BRCA2	cisplatin	NA
sample31	2	49123440	INS	5.33	-	T	21	0.524	1	BRCA2	cisplatin	NA
sample31	3	6207128	INS	2.06	-	A	17	0.235	1	BRCA2	cisplatin	NA
sample31	2	2455208	INS	2.04	-	CCT	26	0.385	0.95	BRCA2	cisplatin	NA
sample31	1	175708719	INS	2.92	-	A	30	0.4	0.941	BRCA2	cisplatin	NA
sample31	1	193257648	INS	3.65	-	T	21	0.381	1	BRCA2	cisplatin	NA
sample31	15	5232661	INS	1.96	-	C	28	0.393	0.947	BRCA2	cisplatin	NA
sample31	1	118237071	INS	2.47	-	A	16	0.5	0.944	BRCA2	cisplatin	NA
sample31	7	28079372	INS	1.98	-	TGGGATTTCACAATCCCAC	21	0.238	1	BRCA2	cisplatin	NA
sample31	14	10034583	INS	3.99	-	TC	35	0.486	0.963	BRCA2	cisplatin	NA
sample31	2	94614517	INS	1.98	-	T	19	0.368	0.952	BRCA2	cisplatin	NA
sample31	6	255271	INS	3.59	-	CTCC	13	0.538	1	BRCA2	cisplatin	NA
sample31	1	64011461	INS	3.07	-	T	20	0.55	0.944	BRCA2	cisplatin	NA
sample31	1	114743432	INS	1.89	-	A	18	0.333	1	BRCA2	cisplatin	NA
sample31	1	100603745	INS	4.2	-	C	14	0.571	0.955	BRCA2	cisplatin	NA
sample31	5	58022044	INS	4.09	-	A	13	0.462	0.98	BRCA2	cisplatin	NA
sample34	7	31588328	INS	4.42	-	T	13	0.538	0.966	KU70	mock	NA
sample35	1	17421122	INS	2.12	-	A	8	0.375	0.955	KU70	mock	NA
sample35	1	33136727	INS	6.75	-	A	27	0.63	0.964	KU70	mock	NA
sample36	1	73231386	INS	4.12	-	T	11	0.727	0.933	KU70	mock	NA
sample36	1	145317693	INS	2.66	-	AC	21	0.286	1	KU70	mock	NA
sample37	11	6939908	INS	3.14	-	T	11	0.636	0.944	KU70	mock	NA
sample38	1	27711097	INS	3.69	-	T	9	0.889	1	KU70	cisplatin	NA
sample38	1	93348570	INS	3.56	-	A	26	0.462	1	KU70	cisplatin	NA
sample38	Z	37264393	INS	1.98	-	T	7	0.714	1	KU70	cisplatin	NA
sample38	1	76864146	INS	2.21	-	T	22	0.227	0.966	KU70	cisplatin	NA
sample38	3	15143685	INS	4.79	-	T	15	0.667	1	KU70	cisplatin	NA
sample38	Z	61657120	INS	2.12	-	T	8	0.375	0.955	KU70	cisplatin	NA
sample38	20	8435652	INS	3.3	-	A	18	0.556	0.952	KU70	cisplatin	NA
sample38	2	45618306	INS	3.25	-	A	25	0.24	1	KU70	cisplatin	NA
sample38	1	175272393	INS	5.39	-	A	24	0.583	1	KU70	cisplatin	NA
sample38	7	17747764	INS	2.11	-	A	19	0.263	1	KU70	cisplatin	NA
sample38	2	29078806	INS	3.42	-	A	26	0.269	1	KU70	cisplatin	NA
sample38	2	55283042	INS	2.31	-	T	24	0.25	0.975	KU70	cisplatin	NA
sample38	4	7076451	INS	2.47	-	T	22	0.455	1	KU70	cisplatin	NA
sample39	1	26513616	INS	3.27	-	A	30	0.6	1	KU70	cisplatin	NA
sample39	6	32077531	INS	5.66	-	T	32	0.5	1	KU70	cisplatin	NA
sample39	2	20381729	INS	5.7	-	A	52	0.385	0.979	KU70	cisplatin	NA
sample39	22	3013025	INS	3.17	-	CCCCATGTCACCCCA	44	0.295	0.964	KU70	cisplatin	NA
sample39	2	83377321	INS	2.87	-	A	31	0.29	0.966	KU70	cisplatin	NA
sample39	3	30492488	INS	8.21	-	CC	38	0.632	0.967	KU70	cisplatin	NA
sample39	4	40979971	INS	2.69	-	T	16	0.375	1	KU70	cisplatin	NA
sample40	20	11299694	INS	5.82	-	A	27	0.481	1	KU70	cisplatin	NA
sample40	4	35646205	INS	6.02	-	A	28	0.679	1	KU70	cisplatin	NA
sample40	1	145230052	INS	8.7	-	T	58	0.534	0.958	KU70	cisplatin	NA
sample40	23	4775292	INS	3.9	-	A	40	0.475	1	KU70	cisplatin	NA
sample40	2	34947910	INS	4.19	-	T	28	0.464	0.969	KU70	cisplatin	NA
sample40	1	164808883	INS	11.89	-	TT	20	0.9	0.967	KU70	cisplatin	NA
sample40	Z	9728260	INS	9.65	-	T	23	0.957	0.941	KU70	cisplatin	NA
sample40	6	34855202	INS	5.05	-	G	44	0.432	0.964	KU70	cisplatin	NA
sample40	8	16229750	INS	3.12	-	TT	27	0.444	1	KU70	cisplatin	NA
sample40	7	28484705	INS	2.23	-	T	32	0.344	1	KU70	cisplatin	NA
sample40	4	88259560	INS	5.52	-	A	33	0.515	1	KU70	cisplatin	NA
sample40	11	10992545	INS	2.54	-	T	25	0.32	0.955	KU70	cisplatin	NA
sample40	2	92670650	INS	5.31	-	A	33	0.394	1	KU70	cisplatin	NA
sample40	8	2009049	INS	4.83	-	A	18	0.611	1	KU70	cisplatin	NA
sample40	4	23534842	INS	3.12	-	A	26	0.5	1	KU70	cisplatin	NA
sample40	1	98709710	INS	2.35	-	A	25	0.44	1	KU70	cisplatin	NA
sample40	10	5450163	INS	2.11	-	T	16	0.312	1	KU70	cisplatin	NA
sample40	2	62752261	INS	3.8	-	A	23	0.391	0.974	KU70	cisplatin	NA
sample40	5	15596446	INS	3.64	-	T	47	0.511	1	KU70	cisplatin	NA
sample40	8	9830878	INS	3.08	-	T	20	0.45	1	KU70	cisplatin	NA
sample40	1	111780165	INS	7.46	-	T	41	0.512	1	KU70	cisplatin	NA
sample40	3	45146284	INS	2.96	-	T	33	0.364	1	KU70	cisplatin	NA
sample40	Z	46373802	INS	4.8	-	A	7	1	1	KU70	cisplatin	NA
sample40	7	22757856	INS	2.43	-	A	38	0.395	1	KU70	cisplatin	NA
sample40	5	19651545	INS	3.16	-	G	8	0.875	1	KU70	cisplatin	NA
sample42	Z	35596518	INS	1.96	-	G	11	0.364	1	KU70_BRCA1	mock	NA
sample42	2	82281704	INS	3.89	-	A	49	0.286	1	KU70_BRCA1	mock	NA
sample42	4	12351676	INS	2.95	-	A	32	0.438	0.952	KU70_BRCA1	mock	NA
sample42	3	43745959	INS	2.49	-	A	23	0.478	0.944	KU70_BRCA1	mock	NA
sample43	3	10760719	INS	3.16	-	T	14	0.643	0.938	KU70_BRCA1	mock	NA
sample43	4	54565648	INS	6.08	-	T	30	0.5	0.97	KU70_BRCA1	mock	NA
sample43	Z	71313167	INS	3.6	-	T	6	0.833	1	KU70_BRCA1	mock	NA
sample43	1	130739787	INS	4.66	-	T	26	0.5	1	KU70_BRCA1	mock	NA
sample43	8	16285341	INS	3.48	-	C	12	0.583	1	KU70_BRCA1	mock	NA
sample43	1	21723777	INS	2.63	-	A	18	0.444	1	KU70_BRCA1	mock	NA
sample43	14	7339527	INS	4.37	-	TTTTG	28	0.536	0.947	KU70_BRCA1	mock	NA
sample43	24	1502113	INS	5.21	-	A	51	0.255	1	KU70_BRCA1	mock	NA
sample44	4	52367445	INS	2.57	-	AT	13	0.385	1	KU70_BRCA1	mock	NA
sample44	2	64016139	INS	2.23	-	A	21	0.238	1	KU70_BRCA1	mock	NA
sample44	4	82422345	INS	2.56	-	GATGGTT	37	0.297	1	KU70_BRCA1	mock	NA
sample44	21	4317715	INS	3.45	-	C	15	0.4	0.967	KU70_BRCA1	mock	NA
sample44	6	13896288	INS	2.19	-	T	17	0.471	1	KU70_BRCA1	mock	NA
sample44	2	119106717	INS	2.72	-	A	19	0.316	0.962	KU70_BRCA1	mock	NA
sample44	2	82344660	INS	2.53	-	G	61	0.246	0.964	KU70_BRCA1	mock	NA
sample44	4	27641435	INS	3.22	-	T	24	0.5	0.933	KU70_BRCA1	mock	NA
sample45	4	14638157	INS	2.44	-	T	17	0.353	1	KU70_BRCA1	cisplatin	NA
sample45	1	1788154	INS	3.67	-	T	25	0.48	1	KU70_BRCA1	cisplatin	NA
sample45	15	4811662	INS	4.58	-	A	27	0.481	1	KU70_BRCA1	cisplatin	NA
sample45	1	94337810	INS	2.57	-	A	13	0.385	1	KU70_BRCA1	cisplatin	NA
sample45	4	1783413	INS	3.64	-	T	29	0.379	0.962	KU70_BRCA1	cisplatin	NA
sample45	2	62552945	INS	3.77	-	A	44	0.341	0.977	KU70_BRCA1	cisplatin	NA
sample45	3	84033577	INS	3.35	-	T	12	0.583	1	KU70_BRCA1	cisplatin	NA
sample45	10	2091800	INS	3.71	-	T	28	0.393	1	KU70_BRCA1	cisplatin	NA
sample45	1	150232426	INS	3.11	-	A	10	0.6	1	KU70_BRCA1	cisplatin	NA
sample45	4	45967361	INS	3.68	-	A	15	0.467	1	KU70_BRCA1	cisplatin	NA
sample45	5	57458977	INS	4.11	-	A	26	0.577	1	KU70_BRCA1	cisplatin	NA
sample45	1	159007739	INS	3.36	-	A	11	0.636	0.95	KU70_BRCA1	cisplatin	NA
sample45	5	48163714	INS	3.35	-	T	24	0.417	1	KU70_BRCA1	cisplatin	NA
sample45	2	118170780	INS	2.67	-	A	39	0.231	0.967	KU70_BRCA1	cisplatin	NA
sample45	2	88595038	INS	4.16	-	A	24	0.417	1	KU70_BRCA1	cisplatin	NA
sample45	3	58164338	INS	2.87	-	A	12	0.417	1	KU70_BRCA1	cisplatin	NA
sample45	1	116438071	INS	2.11	-	A	22	0.409	1	KU70_BRCA1	cisplatin	NA
sample45	3	20134826	INS	5.27	-	T	9	0.778	0.958	KU70_BRCA1	cisplatin	NA
sample45	1	63411787	INS	3.06	-	T	21	0.429	1	KU70_BRCA1	cisplatin	NA
sample45	Z	38324014	INS	3.72	-	T	12	0.917	1	KU70_BRCA1	cisplatin	NA
sample45	1	90075601	INS	2.87	-	A	11	0.455	1	KU70_BRCA1	cisplatin	NA
sample45	2	133712875	INS	2.3	-	G	33	0.273	1	KU70_BRCA1	cisplatin	NA
sample45	Z	55097893	INS	4	-	G	9	1	1	KU70_BRCA1	cisplatin	NA
sample45	15	11529626	INS	6.4	-	C	27	0.556	1	KU70_BRCA1	cisplatin	NA
sample45	2	91617603	INS	2.68	-	A	41	0.22	1	KU70_BRCA1	cisplatin	NA
sample45	8	21593318	INS	4.4	-	A	23	0.565	1	KU70_BRCA1	cisplatin	NA
sample45	2	84675337	INS	3.03	-	A	29	0.31	1	KU70_BRCA1	cisplatin	NA
sample45	3	55663431	INS	2.02	-	A	25	0.44	0.941	KU70_BRCA1	cisplatin	NA
sample45	1	47721576	INS	8.23	-	A	25	0.76	1	KU70_BRCA1	cisplatin	NA
sample45	2	139258308	INS	3.93	-	A	46	0.304	1	KU70_BRCA1	cisplatin	NA
sample45	4	4683744	INS	2.46	-	T	23	0.391	1	KU70_BRCA1	cisplatin	NA
sample45	2	48081571	INS	3.66	-	T	30	0.267	1	KU70_BRCA1	cisplatin	NA
sample45	15	875376	INS	6.74	-	T	37	0.541	1	KU70_BRCA1	cisplatin	NA
sample45	2	23999236	INS	3.44	-	G	31	0.29	1	KU70_BRCA1	cisplatin	NA
sample45	2	109546730	INS	2.42	-	T	40	0.35	0.96	KU70_BRCA1	cisplatin	NA
sample45	7	36121494	INS	4.64	-	T	20	0.5	1	KU70_BRCA1	cisplatin	NA
sample45	4	73286998	INS	5.13	-	T	26	0.577	0.957	KU70_BRCA1	cisplatin	NA
sample45	21	4035827	INS	2.53	-	A	34	0.382	1	KU70_BRCA1	cisplatin	NA
sample45	6	6432410	INS	3.54	-	T	20	0.5	1	KU70_BRCA1	cisplatin	NA
sample45	10	15163153	INS	5.1	-	C	20	0.6	1	KU70_BRCA1	cisplatin	NA
sample45	4	39161024	INS	2.39	-	G	25	0.4	1	KU70_BRCA1	cisplatin	NA
sample45	10	425461	INS	3.86	-	T	25	0.32	1	KU70_BRCA1	cisplatin	NA
sample45	4	89354840	INS	4.46	-	T	22	0.5	1	KU70_BRCA1	cisplatin	NA
sample45	19	1975686	INS	3.11	-	AAC	30	0.367	0.957	KU70_BRCA1	cisplatin	NA
sample45	11	11439581	INS	3.08	-	A	14	0.357	0.979	KU70_BRCA1	cisplatin	NA
sample45	9	13890736	INS	4.25	-	A	24	0.542	0.96	KU70_BRCA1	cisplatin	NA
sample45	2	140291566	INS	4.32	-	T	32	0.406	1	KU70_BRCA1	cisplatin	NA
sample45	2	50367736	INS	2.78	-	A	19	0.316	1	KU70_BRCA1	cisplatin	NA
sample45	20	3182867	INS	2.45	-	T	38	0.211	1	KU70_BRCA1	cisplatin	NA
sample46	1	188992020	INS	3.22	-	T	25	0.44	1	KU70_BRCA1	cisplatin	NA
sample46	4	46298627	INS	4.52	-	T	16	0.625	1	KU70_BRCA1	cisplatin	NA
sample46	2	19330143	INS	4.62	-	T	58	0.362	1	KU70_BRCA1	cisplatin	NA
sample46	2	34843132	INS	4.63	-	A	45	0.378	1	KU70_BRCA1	cisplatin	NA
sample46	8	863493	INS	3.49	-	A	19	0.421	1	KU70_BRCA1	cisplatin	NA
sample46	1	14118791	INS	5	-	A	32	0.5	0.949	KU70_BRCA1	cisplatin	NA
sample46	3	274144	INS	2.17	-	T	24	0.542	1	KU70_BRCA1	cisplatin	NA
sample46	24	3583552	INS	6.4	-	A	65	0.292	0.985	KU70_BRCA1	cisplatin	NA
sample46	2	48609322	INS	5.88	-	T	47	0.404	0.974	KU70_BRCA1	cisplatin	NA
sample46	24	6000067	INS	3.84	-	TTC	61	0.23	1	KU70_BRCA1	cisplatin	NA
sample46	2	75738510	INS	2.89	-	A	27	0.259	1	KU70_BRCA1	cisplatin	NA
sample46	3	24196270	INS	3.11	-	T	28	0.393	1	KU70_BRCA1	cisplatin	NA
sample46	2	144634481	INS	2.2	-	A	39	0.256	0.955	KU70_BRCA1	cisplatin	NA
sample46	1	143057334	INS	2.26	-	A	19	0.368	1	KU70_BRCA1	cisplatin	NA
sample46	2	13167278	INS	3.16	-	A	36	0.278	1	KU70_BRCA1	cisplatin	NA
sample46	2	132337043	INS	1.95	-	T	38	0.211	1	KU70_BRCA1	cisplatin	NA
sample46	3	88959660	INS	3.11	-	A	17	0.412	1	KU70_BRCA1	cisplatin	NA
sample46	3	91914991	INS	2.77	-	A	24	0.458	1	KU70_BRCA1	cisplatin	NA
sample46	3	17899639	INS	5.71	-	A	21	0.619	1	KU70_BRCA1	cisplatin	NA
sample46	2	51540947	INS	4.49	-	T	36	0.361	0.973	KU70_BRCA1	cisplatin	NA
sample46	1	111675327	INS	5.18	-	A	31	0.548	1	KU70_BRCA1	cisplatin	NA
sample46	1	140584444	INS	2.91	-	T	16	0.5	1	KU70_BRCA1	cisplatin	NA
sample46	2	83649718	INS	4.22	-	A	54	0.278	1	KU70_BRCA1	cisplatin	NA
sample46	Z	66143793	INS	7.74	-	T	13	0.923	0.952	KU70_BRCA1	cisplatin	NA
sample46	4	47282494	INS	6.11	-	T	19	0.579	0.977	KU70_BRCA1	cisplatin	NA
sample46	10	627972	INS	5.32	-	T	39	0.436	1	KU70_BRCA1	cisplatin	NA
sample46	3	20697720	INS	3.6	-	A	17	0.471	1	KU70_BRCA1	cisplatin	NA
sample46	2	129373959	INS	3.07	-	T	20	0.35	1	KU70_BRCA1	cisplatin	NA
sample46	17	1938105	INS	9.74	-	T	41	0.585	0.98	KU70_BRCA1	cisplatin	NA
sample46	6	32219409	INS	5.33	-	G	23	0.565	1	KU70_BRCA1	cisplatin	NA
sample46	2	140350222	INS	2.46	-	A	25	0.32	1	KU70_BRCA1	cisplatin	NA
sample46	7	8234649	INS	2.79	-	A	23	0.522	1	KU70_BRCA1	cisplatin	NA
sample46	4	2195970	INS	5.74	-	A	47	0.511	1	KU70_BRCA1	cisplatin	NA
sample46	5	54282351	INS	4.93	-	TA	15	0.6	1	KU70_BRCA1	cisplatin	NA
sample46	1	37584939	INS	3.26	-	T	35	0.429	1	KU70_BRCA1	cisplatin	NA
sample46	2	38932671	INS	2.08	-	T	26	0.269	1	KU70_BRCA1	cisplatin	NA
sample46	5	30179344	INS	4.55	-	A	25	0.6	1	KU70_BRCA1	cisplatin	NA
sample46	9	8331682	INS	7.86	-	T	29	0.552	1	KU70_BRCA1	cisplatin	NA
sample46	1	133419533	INS	2.3	-	T	17	0.294	1	KU70_BRCA1	cisplatin	NA
sample46	1	36756670	INS	3.12	-	T	27	0.444	1	KU70_BRCA1	cisplatin	NA
sample47	3	36741380	INS	3.08	-	A	12	0.667	1	KU70_BRCA1	cisplatin	NA
sample47	5	9559591	INS	2.2	-	A	35	0.343	1	KU70_BRCA1	cisplatin	NA
sample47	5	58185515	INS	4.65	-	A	42	0.357	0.978	KU70_BRCA1	cisplatin	NA
sample47	13	10790303	INS	2.84	-	A	17	0.353	1	KU70_BRCA1	cisplatin	NA
sample47	1	30369282	INS	4.19	-	A	19	0.474	0.962	KU70_BRCA1	cisplatin	NA
sample47	27	3222038	INS	6.4	-	T	47	0.574	0.958	KU70_BRCA1	cisplatin	NA
sample47	2	19700000	INS	2.59	-	T	19	0.316	1	KU70_BRCA1	cisplatin	NA
sample47	2	4778697	INS	5.89	-	T	41	0.341	1	KU70_BRCA1	cisplatin	NA
sample47	1	36831145	INS	2.12	-	A	22	0.318	1	KU70_BRCA1	cisplatin	NA
sample47	5	30008315	INS	3.05	-	A	17	0.353	0.962	KU70_BRCA1	cisplatin	NA
sample47	4	23723264	INS	7.74	-	T	11	0.818	0.968	KU70_BRCA1	cisplatin	NA
sample47	13	2672053	INS	6.13	-	A	44	0.409	1	KU70_BRCA1	cisplatin	NA
sample47	1	43253349	INS	2.04	-	A	43	0.395	0.944	KU70_BRCA1	cisplatin	NA
sample47	1	7002404	INS	5.51	-	T	41	0.488	0.972	KU70_BRCA1	cisplatin	NA
sample47	8	16408119	INS	3.58	-	T	26	0.5	1	KU70_BRCA1	cisplatin	NA
sample47	1	54879215	INS	4.57	-	A	37	0.405	1	KU70_BRCA1	cisplatin	NA
sample47	10	6367149	INS	5.67	-	A	26	0.5	1	KU70_BRCA1	cisplatin	NA
sample47	10	5839055	INS	4.65	-	A	25	0.56	0.947	KU70_BRCA1	cisplatin	NA
sample47	Z	74432395	INS	3.75	-	A	60	0.383	0.933	KU70_BRCA1	cisplatin	NA
sample47	1	170435721	INS	2.66	-	A	29	0.483	0.944	KU70_BRCA1	cisplatin	NA
sample47	12	9202983	INS	3.42	-	T	24	0.417	1	KU70_BRCA1	cisplatin	NA
sample47	2	10666614	INS	2.59	-	A	35	0.286	0.957	KU70_BRCA1	cisplatin	NA
sample47	6	7141747	INS	3.31	-	A	34	0.471	1	KU70_BRCA1	cisplatin	NA
sample47	2	61962145	INS	2.78	-	T	40	0.225	1	KU70_BRCA1	cisplatin	NA
sample47	1	176737544	INS	5.33	-	T	29	0.552	1	KU70_BRCA1	cisplatin	NA
sample47	2	46712906	INS	3.24	-	A	32	0.312	1	KU70_BRCA1	cisplatin	NA
sample47	5	13204091	INS	3.13	-	T	29	0.379	1	KU70_BRCA1	cisplatin	NA
sample47	1	57241513	INS	3.29	-	A	17	0.471	1	KU70_BRCA1	cisplatin	NA
sample47	11	15073354	INS	4.82	-	T	44	0.614	0.933	KU70_BRCA1	cisplatin	NA
sample47	20	7594643	INS	3.16	-	A	24	0.333	1	KU70_BRCA1	cisplatin	NA
sample47	6	3001725	INS	2.94	-	T	23	0.478	0.952	KU70_BRCA1	cisplatin	NA
sample47	4	62139427	INS	2.22	-	A	13	0.308	1	KU70_BRCA1	cisplatin	NA
sample47	1	22790107	INS	3.7	-	T	24	0.542	1	KU70_BRCA1	cisplatin	NA
sample47	6	25786298	INS	6.58	-	A	43	0.605	1	KU70_BRCA1	cisplatin	NA
sample47	3	102821899	INS	2.3	-	C	13	0.385	0.963	KU70_BRCA1	cisplatin	NA
sample47	5	3469610	INS	3.3	-	T	23	0.522	1	KU70_BRCA1	cisplatin	NA
sample49	6	13577939	INS	3.11	-	T	10	0.6	0.933	POLH	mock	NA
sample50	1	90213076	INS	3.53	-	A	20	0.4	1	POLH	mock	NA
sample50	1	30619840	INS	2.48	-	T	20	0.25	1	POLH	mock	NA
sample50	1	155963174	INS	3.09	-	T	20	0.45	1	POLH	mock	NA
sample51	3	27772304	INS	3.83	-	A	18	0.5	1	POLH	mock	NA
sample53	3	50285070	INS	6.77	-	T	22	0.682	0.971	POLH_BRCA1	mock	NA
sample53	1	98234938	INS	2.02	-	A	18	0.389	0.952	POLH_BRCA1	mock	NA
sample53	1	162176314	INS	2	-	A	13	0.462	1	POLH_BRCA1	mock	NA
sample53	3	47111102	INS	2.64	-	TT	17	0.412	0.96	POLH_BRCA1	mock	NA
sample53	3	2265430	INS	5.56	-	TGTA	22	0.636	1	POLH_BRCA1	mock	NA
sample54	5	56555384	INS	4.24	-	A	24	0.5	1	POLH_BRCA1	mock	NA
sample54	4	41469766	INS	3.29	-	T	14	0.5	1	POLH_BRCA1	mock	NA
sample55	10	13011526	INS	1.88	-	ATAA	11	0.364	1	POLH_BRCA1	mock	NA
sample55	1	20908480	INS	4.18	-	G	15	0.533	1	POLH_BRCA1	mock	NA
sample55	7	6078524	INS	5.89	-	A	19	0.579	0.968	POLH_BRCA1	mock	NA
sample55	2	22496142	INS	2.89	-	A	29	0.31	0.964	POLH_BRCA1	mock	NA
sample55	5	33536883	INS	3.72	-	A	22	0.545	1	POLH_BRCA1	mock	NA
sample57	3	68972785	INS	2.53	-	TT	20	0.5	1	POLK	mock	NA
sample59	1	132133872	INS	4.26	-	T	18	0.5	0.971	POLK	mock	NA
sample61	12	4959584	INS	2.15	-	CAG	20	0.25	1	POLK_BRCA1	mock	NA
sample61	5	9645364	INS	2.72	-	A	10	0.5	1	POLK_BRCA1	mock	NA
sample61	4	38094136	INS	2.02	-	GATGCCAT	9	0.222	0.981	POLK_BRCA1	mock	NA
sample61	2	28857739	INS	2.28	-	A	30	0.233	1	POLK_BRCA1	mock	NA
sample62	20	12701297	INS	5.57	-	AG	54	0.37	1	POLK_BRCA1	mock	NA
sample63	3	64282023	INS	3.2	-	T	24	0.458	1	POLK_BRCA1	mock	NA
sample63	4	73082664	INS	1.84	-	A	15	0.333	0.938	POLK_BRCA1	mock	NA
sample63	1	126273526	INS	2.61	-	A	17	0.529	1	POLK_BRCA1	mock	NA
sample65	12	17498030	INS	4.82	-	A	30	0.633	0.952	REV1	mock	NA
sample65	3	64681164	INS	6.71	-	GTC	26	0.654	1	REV1	mock	NA
sample65	6	4328078	INS	2.87	-	C	19	0.368	1	REV1	mock	NA
sample65	1	31194150	INS	3.84	-	T	29	0.448	1	REV1	mock	NA
sample65	13	17021947	INS	3.45	-	TTGTTTACAG	30	0.4	1	REV1	mock	NA
sample66	1	103559575	INS	5.61	-	AAGA	16	0.625	0.972	REV1	mock	NA
sample68	9	1491863	INS	3.84	-	A	47	0.319	1	REV1_BRCA1	starting clone	NA
sample69	Z	1353098	INS	2.1	-	T	7	0.286	0.978	REV1_BRCA1	mock	NA
sample69	1	85734034	INS	2.74	-	CAT	22	0.364	1	REV1_BRCA1	mock	NA
sample70	1	167317892	INS	4.46	-	AAGCCACGGACAT	35	0.343	0.98	REV1_BRCA1	mock	NA
sample70	3	91440510	INS	3.47	-	A	29	0.448	1	REV1_BRCA1	mock	NA
sample70	1	100198601	INS	2.52	-	T	21	0.429	0.933	REV1_BRCA1	mock	NA
sample70	3	102905908	INS	2.6	-	TTTTTATAGATATA	20	0.4	1	REV1_BRCA1	mock	NA
sample70	1	97782025	INS	3.94	-	T	18	0.5	1	REV1_BRCA1	mock	NA
sample70	3	102872694	INS	5.32	-	A	25	0.68	1	REV1_BRCA1	mock	NA
sample70	9	18052256	INS	4.79	-	T	16	0.562	0.962	REV1_BRCA1	mock	NA
sample70	5	11383227	INS	2.29	-	TT	28	0.25	1	REV1_BRCA1	mock	NA
sample70	15	7351559	INS	2.73	-	TGCT	15	0.4	1	REV1_BRCA1	mock	NA
sample71	1	170738886	INS	4.26	-	TTG	22	0.591	1	REV1_BRCA1	mock	NA
sample71	6	33287360	INS	6.36	-	A	23	0.609	0.964	REV1_BRCA1	mock	NA
sample71	1	8402630	INS	2.42	-	T	18	0.389	1	REV1_BRCA1	mock	NA
sample73	2	74113090	INS	3.21	-	TAGATTGCT	20	0.35	1	WT	mock	NA
sample73	1	18263449	INS	3.03	-	A	18	0.5	1	WT	mock	NA
sample73	2	138692285	INS	2.57	-	T	32	0.438	0.944	WT	mock	NA
sample74	Z	64184501	INS	4.69	-	A	9	1	1	WT	mock	NA
sample74	4	58077098	INS	4.98	-	T	32	0.406	1	WT	mock	NA
sample75	1	37394432	INS	2.15	-	A	20	0.4	1	WT	mock	NA
sample75	2	146544273	INS	2.59	-	T	24	0.333	0.949	WT	mock	NA
sample75	1	183846979	INS	3.09	-	A	29	0.552	0.941	WT	mock	NA
sample75	8	21905118	INS	2.09	-	A	11	0.545	1	WT	mock	NA
sample76	2	146496406	INS	3.75	-	T	35	0.371	1	WT	cisplatin	NA
sample76	1	18710213	INS	1.99	-	A	28	0.429	1	WT	cisplatin	NA
sample76	3	58471559	INS	3.9	-	CAAA	31	0.419	1	WT	cisplatin	NA
sample76	3	10364962	INS	2.64	-	C	9	0.444	0.955	WT	cisplatin	NA
sample76	27	2733126	INS	4.87	-	T	26	0.692	1	WT	cisplatin	NA
sample76	1	185405188	INS	2.58	-	T	24	0.375	0.96	WT	cisplatin	NA
sample77	4	89223306	INS	9.59	-	A	33	0.576	0.982	WT	cisplatin	NA
sample77	1	120703680	INS	3.79	-	C	25	0.44	1	WT	cisplatin	NA
sample77	3	63225776	INS	3.99	-	T	23	0.478	1	WT	cisplatin	NA
sample77	4	40842700	INS	2.7	-	T	8	0.5	1	WT	cisplatin	NA
sample77	3	16486799	INS	7.03	-	A	23	0.609	1	WT	cisplatin	NA
sample77	5	54118436	INS	2.55	-	T	24	0.417	0.952	WT	cisplatin	NA
sample77	5	52825918	INS	5.01	-	G	23	0.522	0.962	WT	cisplatin	NA
sample77	1	18402918	INS	5.03	-	A	20	0.7	1	WT	cisplatin	NA
sample77	2	52799260	INS	3.78	-	A	44	0.386	1	WT	cisplatin	NA
sample78	2	76565892	INS	5.09	-	T	44	0.386	1	WT	cisplatin	NA
sample78	1	116193589	INS	2.23	-	A	21	0.333	1	WT	cisplatin	NA
sample78	10	7816140	INS	4.08	-	T	33	0.485	1	WT	cisplatin	NA
sample78	1	82554360	INS	2.99	-	GAT	23	0.391	1	WT	cisplatin	NA
sample78	1	94780155	INS	3.18	-	A	21	0.429	1	WT	cisplatin	NA
sample78	8	15309700	INS	3.5	-	A	27	0.37	0.971	WT	cisplatin	NA
sample78	11	14472999	INS	2.83	-	A	39	0.385	1	WT	cisplatin	NA
sample78	8	15088730	INS	5.01	-	A	26	0.577	1	WT	cisplatin	NA
sample78	5	57918227	INS	3.77	-	A	33	0.424	1	WT	cisplatin	NA
sample78	1	163275149	INS	2.84	-	A	15	0.533	1	WT	cisplatin	NA
sample78	26	1811309	INS	4.25	-	ACCATAACCCTGATGCTAACCCTAACCGTAATGCTA	29	0.345	0.973	WT	cisplatin	NA
sample78	19	3764304	INS	2.17	-	A	34	0.353	1	WT	cisplatin	NA
sample78	17	375554	INS	2.74	-	A	19	0.263	1	WT	cisplatin	NA
sample78	1	98260405	INS	4.45	-	T	21	0.571	1	WT	cisplatin	NA
sample78	1	133448624	INS	4.53	-	T	26	0.5	1	WT	cisplatin	NA
sample78	6	4074185	INS	3.49	-	T	23	0.348	1	WT	cisplatin	NA
sample78	1	110391586	INS	4.09	-	A	29	0.414	1	WT	cisplatin	NA
sample79	1	2471313	INS	2.04	-	T	12	0.333	1	POLK_BRCA1	cisplatin	NA
sample79	1	149075765	INS	1.91	-	T	6	0.5	1	POLK_BRCA1	cisplatin	NA
sample79	13	14007585	INS	2.61	-	A	5	0.6	1	POLK_BRCA1	cisplatin	NA
sample79	2	70470944	INS	1.95	-	A	30	0.267	1	POLK_BRCA1	cisplatin	NA
sample79	2	102557728	INS	2.63	-	T	58	0.241	0.974	POLK_BRCA1	cisplatin	NA
sample79	2	119818262	INS	3.6	-	A	22	0.318	0.974	POLK_BRCA1	cisplatin	NA
sample79	3	38420802	INS	5.47	-	T	22	0.591	1	POLK_BRCA1	cisplatin	NA
sample79	3	71135635	INS	4.87	-	T	12	0.667	1	POLK_BRCA1	cisplatin	NA
sample79	4	42538413	INS	3.37	-	T	6	0.667	0.955	POLK_BRCA1	cisplatin	NA
sample79	5	38670570	INS	2.52	-	T	15	0.533	0.947	POLK_BRCA1	cisplatin	NA
sample79	7	2021255	INS	4.61	-	A	6	0.833	1	POLK_BRCA1	cisplatin	NA
sample79	7	34287403	INS	8.23	-	C	34	0.559	1	POLK_BRCA1	cisplatin	NA
sample79	8	12964414	INS	2.2	-	A	34	0.412	0.944	POLK_BRCA1	cisplatin	NA
sample80	1	135888354	INS	5.62	-	A	25	0.64	0.955	POLK_BRCA1	cisplatin	NA
sample80	1	156852564	INS	3.47	-	T	21	0.619	1	POLK_BRCA1	cisplatin	NA
sample80	1	180692884	INS	3.62	-	T	37	0.432	1	POLK_BRCA1	cisplatin	NA
sample80	2	43873506	INS	2.59	-	G	40	0.25	0.968	POLK_BRCA1	cisplatin	NA
sample80	2	47381435	INS	4.18	-	A	49	0.265	1	POLK_BRCA1	cisplatin	NA
sample80	2	143871257	INS	2.57	-	A	22	0.273	1	POLK_BRCA1	cisplatin	NA
sample80	20	10963987	INS	3.02	-	A	65	0.292	0.972	POLK_BRCA1	cisplatin	NA
sample80	3	32222217	INS	2.71	-	TT	14	0.429	0.963	POLK_BRCA1	cisplatin	NA
sample80	3	109196670	INS	3.33	-	A	33	0.394	0.957	POLK_BRCA1	cisplatin	NA
sample80	7	23543522	INS	2.44	-	T	12	0.5	0.947	POLK_BRCA1	cisplatin	NA
sample80	9	7284726	INS	2.97	-	A	52	0.308	0.957	POLK_BRCA1	cisplatin	NA
sample80	Z	9905259	INS	7.02	-	T	13	1	1	POLK_BRCA1	cisplatin	NA
sample2	3	59561633	DEL	2.09	A	-	23	0.435	0.938	53BP1	mock	repeat
sample4	Z	67255794	DEL	3.12	C	-	8	0.75	1	53BP1	mock	no homology
sample5	2	89647287	DEL	2.99	G	-	18	0.278	1	53BP1	cisplatin	repeat
sample5	8	26281332	DEL	4.2	A	-	26	0.462	1	53BP1	cisplatin	repeat
sample5	2	98207425	DEL	2.74	G	-	41	0.22	1	53BP1	cisplatin	repeat
sample5	4	23655088	DEL	3.81	C	-	17	0.412	0.968	53BP1	cisplatin	repeat
sample5	2	19216987	DEL	5.21	GA	-	27	0.444	1	53BP1	cisplatin	repeat
sample5	13	7326807	DEL	1.67	A	-	7	0.286	1	53BP1	cisplatin	repeat
sample5	7	8976067	DEL	4.18	G	-	18	0.722	1	53BP1	cisplatin	repeat
sample5	4	58070009	DEL	1.88	C	-	13	0.308	1	53BP1	cisplatin	no homology
sample5	1	193226921	DEL	4.25	AA	-	25	0.48	0.958	53BP1	cisplatin	no homology
sample5	1	46743744	DEL	7.02	C	-	19	0.684	1	53BP1	cisplatin	no homology
sample5	1	37415252	DEL	2.04	A	-	24	0.417	1	53BP1	cisplatin	repeat
sample5	1	185764258	DEL	3.96	CC	-	17	0.588	0.931	53BP1	cisplatin	no homology
sample6	1	185507951	DEL	2.53	G	-	12	0.5	0.95	53BP1	cisplatin	repeat
sample6	22	1223933	DEL	2.43	C	-	20	0.3	1	53BP1	cisplatin	no homology
sample6	21	3682097	DEL	1.68	T	-	8	0.25	0.967	53BP1	cisplatin	repeat
sample6	1	53059860	DEL	2.43	C	-	10	0.5	1	53BP1	cisplatin	repeat
sample6	2	6804939	DEL	2.64	GG	-	14	0.357	0.958	53BP1	cisplatin	no homology
sample6	4	80659650	DEL	1.85	A	-	5	0.4	0.957	53BP1	cisplatin	repeat
sample6	2	7089353	DEL	4.5	G	-	22	0.455	1	53BP1	cisplatin	repeat
sample6	4	24954714	DEL	1.81	G	-	8	0.25	1	53BP1	cisplatin	repeat
sample6	9	22346343	DEL	3.13	C	-	21	0.286	1	53BP1	cisplatin	repeat
sample6	3	95571969	DEL	2.76	AGAA	-	24	0.292	1	53BP1	cisplatin	repeat
sample6	Z	74689341	DEL	2.12	C	-	6	0.5	1	53BP1	cisplatin	no homology
sample6	1	146134896	DEL	4.95	GA	-	17	0.647	1	53BP1	cisplatin	homology
sample6	20	2974737	DEL	2.46	T	-	39	0.333	0.947	53BP1	cisplatin	repeat
sample6	2	72220407	DEL	2.18	A	-	10	0.3	0.967	53BP1	cisplatin	no homology
sample6	1	36820197	DEL	3.45	TT	-	14	0.429	0.975	53BP1	cisplatin	homology
sample6	4	52340666	DEL	1.7	A	-	6	0.333	0.957	53BP1	cisplatin	repeat
sample6	1	52941850	DEL	1.67	C	-	7	0.429	1	53BP1	cisplatin	repeat
sample7	23	426110	DEL	2.92	C	-	26	0.385	0.963	53BP1	cisplatin	repeat
sample7	2	140975120	DEL	3.26	C	-	26	0.308	1	53BP1	cisplatin	repeat
sample7	21	2091009	DEL	3.24	CA	-	26	0.385	1	53BP1	cisplatin	no homology
sample7	1	52270031	DEL	3.21	G	-	19	0.421	1	53BP1	cisplatin	no homology
sample7	12	6611318	DEL	2.44	T	-	17	0.412	1	53BP1	cisplatin	repeat
sample7	7	31888728	DEL	5.73	C	-	26	0.692	1	53BP1	cisplatin	no homology
sample7	6	7900728	DEL	3.97	TC	-	27	0.481	1	53BP1	cisplatin	homology
sample7	1	93262161	DEL	5.86	CC	-	21	0.619	1	53BP1	cisplatin	no homology
sample7	8	3959503	DEL	2.34	GGCACAGCAGCCTGTAGCACCGCCCTTGCAAGAGAA	-	15	0.267	0.968	53BP1	cisplatin	no homology
sample7	2	12722939	DEL	2.1	GG	-	23	0.217	0.964	53BP1	cisplatin	no homology
sample7	4	46277300	DEL	1.72	T	-	9	0.222	1	53BP1	cisplatin	no homology
sample7	1	81179513	DEL	5.1	G	-	19	0.579	0.969	53BP1	cisplatin	repeat
sample7	3	49130896	DEL	2.95	C	-	14	0.429	1	53BP1	cisplatin	no homology
sample7	2	27438715	DEL	2.94	G	-	22	0.273	1	53BP1	cisplatin	repeat
sample7	2	132219362	DEL	2.57	GA	-	32	0.281	0.974	53BP1	cisplatin	repeat
sample7	1	143026537	DEL	1.85	A	-	11	0.455	0.938	53BP1	cisplatin	repeat
sample7	4	54988668	DEL	1.74	A	-	8	0.375	1	53BP1	cisplatin	no homology
sample7	9	1422316	DEL	3.84	G	-	30	0.433	1	53BP1	cisplatin	no homology
sample7	5	47018157	DEL	2.16	A	-	10	0.6	1	53BP1	cisplatin	no homology
sample7	2	72860019	DEL	3.97	GT	-	29	0.414	1	53BP1	cisplatin	homology
sample7	1	154151307	DEL	3.72	G	-	14	0.571	1	53BP1	cisplatin	repeat
sample9	3	46358623	DEL	1.64	CTTT	-	18	0.278	1	53BP1_BRCA1	mock	homology
sample9	4	65967644	DEL	1.73	T	-	22	0.318	1	53BP1_BRCA1	mock	repeat
sample9	15	3383524	DEL	2.38	T	-	19	0.316	0.969	53BP1_BRCA1	mock	repeat
sample9	6	1142192	DEL	1.91	TGCTGCAGCTGCGACAAGTCTTTGCCAACCT	-	18	0.444	0.938	53BP1_BRCA1	mock	no homology
sample10	Z	77100267	DEL	1.72	C	-	9	0.222	1	53BP1_BRCA1	mock	repeat
sample10	1	185883834	DEL	2.27	C	-	15	0.333	1	53BP1_BRCA1	mock	no homology
sample10	4	18872401	DEL	2.01	T	-	18	0.278	1	53BP1_BRCA1	mock	repeat
sample10	3	60732290	DEL	1.63	G	-	8	0.25	1	53BP1_BRCA1	mock	repeat
sample10	1	169153822	DEL	3.26	TG	-	23	0.348	1	53BP1_BRCA1	mock	repeat
sample10	5	40549443	DEL	4.57	G	-	19	0.684	1	53BP1_BRCA1	mock	no homology
sample10	4	35703041	DEL	4.15	G	-	18	0.667	1	53BP1_BRCA1	mock	repeat
sample10	18	5644701	DEL	2.73	A	-	26	0.423	1	53BP1_BRCA1	mock	no homology
sample11	5	39832850	DEL	1.72	A	-	23	0.304	1	53BP1_BRCA1	mock	repeat
sample11	17	10003929	DEL	5.83	T	-	37	0.486	1	53BP1_BRCA1	mock	repeat
sample11	1	113053256	DEL	3.06	A	-	28	0.464	1	53BP1_BRCA1	mock	repeat
sample12	3	6877107	DEL	1.62	G	-	26	0.308	1	53BP1_BRCA1	cisplatin	repeat
sample12	2	86284285	DEL	2.13	C	-	31	0.226	0.967	53BP1_BRCA1	cisplatin	repeat
sample12	1	8869756	DEL	5.12	G	-	17	0.647	1	53BP1_BRCA1	cisplatin	no homology
sample12	2	132643763	DEL	1.8	CCAAAATAAG	-	28	0.214	0.962	53BP1_BRCA1	cisplatin	homology
sample12	13	5478939	DEL	5.13	A	-	22	0.5	1	53BP1_BRCA1	cisplatin	repeat
sample12	1	32158435	DEL	3.17	A	-	19	0.632	1	53BP1_BRCA1	cisplatin	repeat
sample12	5	36650580	DEL	5.84	G	-	31	0.516	1	53BP1_BRCA1	cisplatin	repeat
sample12	2	130991841	DEL	1.79	T	-	47	0.213	1	53BP1_BRCA1	cisplatin	repeat
sample12	4	56868312	DEL	4.99	G	-	24	0.542	0.947	53BP1_BRCA1	cisplatin	repeat
sample12	4	45316324	DEL	4.21	G	-	21	0.524	0.943	53BP1_BRCA1	cisplatin	repeat
sample12	2	145091823	DEL	2.37	G	-	28	0.321	1	53BP1_BRCA1	cisplatin	repeat
sample12	1	23499533	DEL	2.63	C	-	31	0.355	1	53BP1_BRCA1	cisplatin	repeat
sample12	7	6533470	DEL	4.3	C	-	20	0.45	1	53BP1_BRCA1	cisplatin	no homology
sample12	5	40613868	DEL	2.09	C	-	21	0.381	1	53BP1_BRCA1	cisplatin	no homology
sample12	27	3398178	DEL	4.35	G	-	33	0.606	1	53BP1_BRCA1	cisplatin	no homology
sample12	6	1292037	DEL	4.39	GG	-	19	0.526	1	53BP1_BRCA1	cisplatin	no homology
sample12	2	126944638	DEL	4.8	C	-	43	0.372	1	53BP1_BRCA1	cisplatin	no homology
sample12	8	16894063	DEL	3.62	TC	-	26	0.462	1	53BP1_BRCA1	cisplatin	homology
sample12	Z	24609955	DEL	7.36	C	-	20	0.8	1	53BP1_BRCA1	cisplatin	no homology
sample12	19	3219276	DEL	3.8	G	-	34	0.382	1	53BP1_BRCA1	cisplatin	no homology
sample12	2	4242328	DEL	4.27	G	-	57	0.333	1	53BP1_BRCA1	cisplatin	repeat
sample12	4	75691051	DEL	4.4	C	-	21	0.619	1	53BP1_BRCA1	cisplatin	repeat
sample12	3	14720985	DEL	4.58	G	-	33	0.455	1	53BP1_BRCA1	cisplatin	repeat
sample12	5	41101060	DEL	3.21	A	-	25	0.52	1	53BP1_BRCA1	cisplatin	repeat
sample12	2	147359692	DEL	3.21	ACCTACTCAGCCATCA	-	33	0.303	1	53BP1_BRCA1	cisplatin	no homology
sample12	4	71662902	DEL	4.95	C	-	17	0.647	1	53BP1_BRCA1	cisplatin	no homology
sample12	1	43469939	DEL	4.88	TC	-	28	0.536	1	53BP1_BRCA1	cisplatin	homology
sample12	2	48073275	DEL	5.66	C	-	52	0.385	0.974	53BP1_BRCA1	cisplatin	no homology
sample12	Z	30688025	DEL	3.9	C	-	8	0.875	1	53BP1_BRCA1	cisplatin	no homology
sample12	1	38601517	DEL	3.05	G	-	21	0.429	1	53BP1_BRCA1	cisplatin	repeat
sample12	7	28857286	DEL	6.16	C	-	17	0.647	1	53BP1_BRCA1	cisplatin	no homology
sample12	2	103060438	DEL	4.86	T	-	33	0.364	1	53BP1_BRCA1	cisplatin	repeat
sample12	1	17846552	DEL	2.21	A	-	23	0.304	1	53BP1_BRCA1	cisplatin	no homology
sample12	11	11389292	DEL	5.79	CT	-	16	0.625	1	53BP1_BRCA1	cisplatin	no homology
sample12	1	160331298	DEL	2.84	CT	-	15	0.533	1	53BP1_BRCA1	cisplatin	repeat
sample12	4	72451613	DEL	3.57	C	-	28	0.536	1	53BP1_BRCA1	cisplatin	repeat
sample12	2	40228983	DEL	2.62	C	-	31	0.355	1	53BP1_BRCA1	cisplatin	no homology
sample12	2	58120533	DEL	4.53	CC	-	37	0.432	0.972	53BP1_BRCA1	cisplatin	no homology
sample12	1	132652121	DEL	6.46	T	-	22	0.682	1	53BP1_BRCA1	cisplatin	repeat
sample12	1	171701616	DEL	2.77	G	-	25	0.44	1	53BP1_BRCA1	cisplatin	repeat
sample12	4	27434951	DEL	1.86	CC	-	16	0.25	1	53BP1_BRCA1	cisplatin	no homology
sample12	4	67068538	DEL	3.49	C	-	23	0.348	0.967	53BP1_BRCA1	cisplatin	no homology
sample12	7	24165708	DEL	2.71	C	-	18	0.444	1	53BP1_BRCA1	cisplatin	no homology
sample12	1	57585738	DEL	4.44	G	-	21	0.476	0.972	53BP1_BRCA1	cisplatin	repeat
sample12	2	112339004	DEL	4.75	C	-	30	0.367	1	53BP1_BRCA1	cisplatin	repeat
sample12	12	12883944	DEL	5.57	GG	-	23	0.565	1	53BP1_BRCA1	cisplatin	no homology
sample13	2	144046295	DEL	3.66	AC	-	30	0.367	1	53BP1_BRCA1	cisplatin	no homology
sample13	2	33792025	DEL	1.96	T	-	35	0.229	0.958	53BP1_BRCA1	cisplatin	repeat
sample13	1	182197799	DEL	4.36	C	-	23	0.652	1	53BP1_BRCA1	cisplatin	no homology
sample13	1	107263273	DEL	3.97	G	-	27	0.481	1	53BP1_BRCA1	cisplatin	repeat
sample13	5	8020349	DEL	3.17	C	-	8	0.75	0.938	53BP1_BRCA1	cisplatin	repeat
sample13	20	12191397	DEL	9.33	T	-	34	0.529	0.985	53BP1_BRCA1	cisplatin	repeat
sample13	2	103905618	DEL	6.22	T	-	39	0.462	1	53BP1_BRCA1	cisplatin	repeat
sample13	4	80412177	DEL	2.46	CC	-	27	0.37	0.96	53BP1_BRCA1	cisplatin	no homology
sample13	9	14372802	DEL	2.29	G	-	49	0.367	0.952	53BP1_BRCA1	cisplatin	repeat
sample13	2	62567487	DEL	6.76	T	-	37	0.541	1	53BP1_BRCA1	cisplatin	repeat
sample13	4	10922531	DEL	6.86	GCTGATGGCAAAGGACCCT	-	30	0.467	0.983	53BP1_BRCA1	cisplatin	homology
sample13	1	152756562	DEL	3.22	G	-	25	0.52	0.947	53BP1_BRCA1	cisplatin	no homology
sample13	1	38639297	DEL	1.7	A	-	8	0.25	1	53BP1_BRCA1	cisplatin	repeat
sample13	18	8790098	DEL	3.78	AGA	-	16	0.625	1	53BP1_BRCA1	cisplatin	repeat
sample13	2	95236404	DEL	2.35	G	-	30	0.3	1	53BP1_BRCA1	cisplatin	repeat
sample13	2	10822191	DEL	3.68	C	-	27	0.407	1	53BP1_BRCA1	cisplatin	no homology
sample13	2	22367902	DEL	4.67	C	-	44	0.364	0.97	53BP1_BRCA1	cisplatin	no homology
sample13	2	107841560	DEL	2.7	C	-	24	0.292	1	53BP1_BRCA1	cisplatin	no homology
sample13	6	14026323	DEL	2.9	T	-	22	0.455	1	53BP1_BRCA1	cisplatin	repeat
sample13	11	786355	DEL	4.7	CT	-	40	0.45	1	53BP1_BRCA1	cisplatin	no homology
sample13	1	74054754	DEL	1.65	G	-	21	0.429	1	53BP1_BRCA1	cisplatin	repeat
sample13	2	82156892	DEL	2.46	AG	-	25	0.32	1	53BP1_BRCA1	cisplatin	no homology
sample13	4	73525590	DEL	4.33	T	-	19	0.579	0.96	53BP1_BRCA1	cisplatin	repeat
sample13	5	10767235	DEL	5.63	G	-	15	0.667	1	53BP1_BRCA1	cisplatin	repeat
sample13	2	68899671	DEL	2.59	TC	-	37	0.216	0.974	53BP1_BRCA1	cisplatin	repeat
sample13	1	16669212	DEL	2.46	G	-	18	0.667	1	53BP1_BRCA1	cisplatin	repeat
sample14	1	95409743	DEL	2.1	G	-	13	0.385	1	53BP1_BRCA1	cisplatin	repeat
sample14	1	55268636	DEL	4.33	A	-	25	0.44	1	53BP1_BRCA1	cisplatin	no homology
sample14	2	138053848	DEL	5.25	T	-	37	0.351	0.977	53BP1_BRCA1	cisplatin	repeat
sample14	4	6196581	DEL	2.35	G	-	13	0.385	1	53BP1_BRCA1	cisplatin	repeat
sample14	3	98682956	DEL	2.5	CC	-	14	0.429	1	53BP1_BRCA1	cisplatin	no homology
sample14	3	42756717	DEL	3.58	G	-	19	0.421	1	53BP1_BRCA1	cisplatin	no homology
sample14	4	71889868	DEL	2.23	G	-	9	0.444	1	53BP1_BRCA1	cisplatin	no homology
sample14	4	88537656	DEL	4.06	C	-	28	0.429	1	53BP1_BRCA1	cisplatin	no homology
sample14	1	41775446	DEL	2.64	T	-	12	0.583	1	53BP1_BRCA1	cisplatin	repeat
sample14	14	12938849	DEL	5.46	C	-	22	0.545	0.964	53BP1_BRCA1	cisplatin	repeat
sample14	5	5933273	DEL	2.1	C	-	22	0.364	1	53BP1_BRCA1	cisplatin	no homology
sample14	3	73336273	DEL	1.66	CT	-	17	0.294	1	53BP1_BRCA1	cisplatin	no homology
sample14	1	108362175	DEL	3.22	AG	-	25	0.52	0.947	53BP1_BRCA1	cisplatin	no homology
sample14	4	79874538	DEL	3.58	C	-	22	0.455	1	53BP1_BRCA1	cisplatin	no homology
sample14	11	4883516	DEL	2.1	CT	-	14	0.429	1	53BP1_BRCA1	cisplatin	homology
sample14	3	23104402	DEL	3.66	AG	-	20	0.5	1	53BP1_BRCA1	cisplatin	no homology
sample14	5	19071532	DEL	2.63	AG	-	11	0.455	1	53BP1_BRCA1	cisplatin	homology
sample14	4	47178672	DEL	3.79	C	-	23	0.391	0.964	53BP1_BRCA1	cisplatin	repeat
sample14	4	36371539	DEL	2.29	C	-	15	0.533	1	53BP1_BRCA1	cisplatin	no homology
sample14	1	115986374	DEL	3.51	A	-	16	0.438	1	53BP1_BRCA1	cisplatin	no homology
sample14	Z	14928657	DEL	3.89	C	-	7	0.857	1	53BP1_BRCA1	cisplatin	no homology
sample14	1	20630364	DEL	3.05	A	-	26	0.308	1	53BP1_BRCA1	cisplatin	repeat
sample14	1	82419918	DEL	2.6	C	-	23	0.348	1	53BP1_BRCA1	cisplatin	repeat
sample14	2	130344781	DEL	2.94	C	-	26	0.346	0.958	53BP1_BRCA1	cisplatin	repeat
sample14	2	146027916	DEL	3.04	T	-	27	0.296	0.966	53BP1_BRCA1	cisplatin	repeat
sample14	1	24273058	DEL	5.56	C	-	12	0.667	0.975	53BP1_BRCA1	cisplatin	no homology
sample14	Z	68898943	DEL	1.62	T	-	5	0.4	1	53BP1_BRCA1	cisplatin	repeat
sample14	2	27752196	DEL	4.12	C	-	31	0.323	0.974	53BP1_BRCA1	cisplatin	no homology
sample14	3	63351455	DEL	4.2	TC	-	22	0.455	1	53BP1_BRCA1	cisplatin	homology
sample14	1	193911567	DEL	3.64	G	-	37	0.405	1	53BP1_BRCA1	cisplatin	repeat
sample14	7	30693969	DEL	1.61	A	-	9	0.222	1	53BP1_BRCA1	cisplatin	repeat
sample14	3	80392386	DEL	5.39	G	-	24	0.458	0.979	53BP1_BRCA1	cisplatin	no homology
sample14	3	34110105	DEL	5.7	G	-	29	0.483	1	53BP1_BRCA1	cisplatin	no homology
sample14	2	127629772	DEL	3.91	A	-	33	0.303	0.981	53BP1_BRCA1	cisplatin	repeat
sample14	7	30923014	DEL	2.07	G	-	9	0.333	0.958	53BP1_BRCA1	cisplatin	repeat
sample14	2	94374315	DEL	3.66	C	-	22	0.318	1	53BP1_BRCA1	cisplatin	no homology
sample14	4	10332333	DEL	1.64	T	-	19	0.263	1	53BP1_BRCA1	cisplatin	repeat
sample14	2	23620958	DEL	4.56	CC	-	46	0.391	1	53BP1_BRCA1	cisplatin	no homology
sample14	2	57855340	DEL	4.56	C	-	17	0.529	1	53BP1_BRCA1	cisplatin	no homology
sample14	6	3230272	DEL	2.76	AA	-	20	0.35	1	53BP1_BRCA1	cisplatin	no homology
sample14	2	106742589	DEL	2.47	G	-	35	0.229	1	53BP1_BRCA1	cisplatin	repeat
sample16	Z	80860939	DEL	1.7	C	-	5	0.4	1	BRCA1	mock	no homology
sample16	1	9048557	DEL	3.01	CAAGCAAATCTC	-	12	0.417	1	BRCA1	mock	homology
sample16	1	16753745	DEL	3.77	A	-	11	0.545	1	BRCA1	mock	no homology
sample16	4	23490588	DEL	3.38	T	-	13	0.538	1	BRCA1	mock	no homology
sample16	4	74231429	DEL	1.75	CTCTTTTTGG	-	19	0.368	1	BRCA1	mock	no homology
sample16	2	50079125	DEL	1.74	A	-	9	0.222	0.973	BRCA1	mock	repeat
sample16	3	95518127	DEL	2.7	G	-	33	0.212	0.973	BRCA1	mock	no homology
sample16	2	4359113	DEL	1.78	CC	-	7	0.286	0.967	BRCA1	mock	repeat
sample16	1	124369244	DEL	2.98	A	-	22	0.409	1	BRCA1	mock	repeat
sample16	26	3325921	DEL	4.19	C	-	23	0.391	0.97	BRCA1	mock	repeat
sample16	9	19300799	DEL	1.75	C	-	8	0.25	0.97	BRCA1	mock	no homology
sample16	3	28605770	DEL	2.64	AATGTGAGGAATTC	-	13	0.385	0.955	BRCA1	mock	homology
sample16	4	53422425	DEL	5.43	A	-	20	0.55	0.966	BRCA1	mock	repeat
sample16	12	4781614	DEL	1.74	G	-	17	0.235	1	BRCA1	mock	repeat
sample16	8	7949178	DEL	4.95	G	-	22	0.545	0.958	BRCA1	mock	no homology
sample16	15	12621886	DEL	4.71	AT	-	20	0.55	1	BRCA1	mock	no homology
sample16	3	52123222	DEL	1.86	TTCCTTTATCTATC	-	16	0.25	1	BRCA1	mock	homology
sample16	5	7235909	DEL	5.26	GCGGCAC	-	25	0.52	1	BRCA1	mock	homology
sample16	1	48830104	DEL	2.42	ACACAACGTTTCTGCAATTCCCAA	-	17	0.294	0.958	BRCA1	mock	homology
sample16	1	56417686	DEL	2.89	AGTCTCTTGAAGAC	-	10	0.4	0.967	BRCA1	mock	homology
sample16	Z	17752986	DEL	5.85	T	-	10	1	1	BRCA1	mock	repeat
sample17	9	12583164	DEL	3.6	C	-	23	0.304	1	BRCA1	mock	repeat
sample17	2	52385879	DEL	3.81	G	-	34	0.294	0.98	BRCA1	mock	repeat
sample17	3	110247301	DEL	2.87	AACTGAGGAGA	-	16	0.438	1	BRCA1	mock	homology
sample17	5	1958032	DEL	2.29	ATTTTGTACT	-	18	0.389	1	BRCA1	mock	homology
sample17	4	45490162	DEL	4.67	CTCCTCAGTACTGAC	-	28	0.429	1	BRCA1	mock	homology
sample17	5	36359970	DEL	2.85	T	-	22	0.5	1	BRCA1	mock	repeat
sample17	7	23746277	DEL	2.44	A	-	24	0.375	1	BRCA1	mock	repeat
sample17	12	17604762	DEL	3.85	C	-	20	0.4	1	BRCA1	mock	no homology
sample17	13	1298799	DEL	4.5	A	-	22	0.455	0.966	BRCA1	mock	repeat
sample17	1	128759263	DEL	2.67	T	-	28	0.429	1	BRCA1	mock	no homology
sample17	2	49096893	DEL	1.68	C	-	13	0.231	0.976	BRCA1	mock	repeat
sample18	4	70557529	DEL	4.1	GTA	-	27	0.593	1	BRCA1	mock	homology
sample18	2	98445169	DEL	5.09	AAC	-	43	0.419	1	BRCA1	mock	repeat
sample18	5	6910741	DEL	5.24	T	-	30	0.533	1	BRCA1	mock	no homology
sample18	9	19657634	DEL	5.12	CTCCTATTTTCTTT	-	20	0.4	1	BRCA1	mock	no homology
sample18	5	23203222	DEL	2.23	C	-	34	0.441	0.938	BRCA1	mock	repeat
sample18	4	81226888	DEL	1.78	GGACTGCTCCCTCCT	-	28	0.214	0.957	BRCA1	mock	homology
sample18	2	10054158	DEL	5.07	A	-	47	0.362	1	BRCA1	mock	repeat
sample18	22	1125678	DEL	5.33	C	-	22	0.545	1	BRCA1	mock	no homology
sample18	15	8333940	DEL	2.89	AAAAATAACAGATTT	-	37	0.459	1	BRCA1	mock	homology
sample19	5	16457351	DEL	4.48	ATGTGTGATAGGG	-	24	0.417	0.976	BRCA1	mock	homology
sample19	1	37883341	DEL	5.14	TTCAAGTGACA	-	31	0.548	1	BRCA1	mock	homology
sample19	8	13655554	DEL	4.7	A	-	41	0.439	1	BRCA1	mock	repeat
sample19	2	26127221	DEL	6.21	A	-	39	0.59	1	BRCA1	mock	no homology
sample19	4	87121836	DEL	2.25	A	-	29	0.345	1	BRCA1	mock	no homology
sample19	10	801633	DEL	5.22	C	-	39	0.462	0.964	BRCA1	mock	no homology
sample19	1	57757915	DEL	4.27	G	-	25	0.64	1	BRCA1	mock	no homology
sample19	2	140180463	DEL	4.21	G	-	45	0.467	1	BRCA1	mock	no homology
sample19	1	58161902	DEL	1.66	AGCTACAG	-	24	0.292	1	BRCA1	mock	homology
sample19	4	12135880	DEL	3.22	A	-	33	0.303	0.968	BRCA1	mock	repeat
sample19	2	108153340	DEL	3.33	T	-	47	0.362	1	BRCA1	mock	repeat
sample19	9	18620783	DEL	8.2	C	-	43	0.581	0.97	BRCA1	mock	repeat
sample19	4	80449418	DEL	5.36	AG	-	30	0.633	1	BRCA1	mock	repeat
sample19	17	7696105	DEL	5.01	G	-	34	0.5	1	BRCA1	mock	repeat
sample19	Z	36437458	DEL	4.11	TTAAAAACACTAAA	-	8	1	1	BRCA1	mock	no homology
sample19	Z	49672699	DEL	5.87	A	-	12	0.917	1	BRCA1	mock	repeat
sample19	2	39785711	DEL	4.71	C	-	30	0.5	0.957	BRCA1	mock	no homology
sample20	5	13147520	DEL	6.26	CGGGCATC	-	44	0.477	1	BRCA1	mock	homology
sample20	5	32054455	DEL	2.44	TCTTAACAAAG	-	23	0.391	1	BRCA1	mock	no homology
sample20	5	13825040	DEL	3	T	-	33	0.333	1	BRCA1	mock	repeat
sample20	5	50947723	DEL	3.65	TACTTACTC	-	35	0.429	1	BRCA1	mock	no homology
sample20	1	31334473	DEL	3.92	A	-	40	0.425	1	BRCA1	mock	repeat
sample20	Z	28464080	DEL	1.62	T	-	5	0.4	1	BRCA1	mock	repeat
sample20	12	10985664	DEL	3.06	AA	-	42	0.429	0.952	BRCA1	mock	repeat
sample20	4	7521843	DEL	2.28	TAATTC	-	18	0.389	1	BRCA1	mock	homology
sample20	5	19930112	DEL	4.71	G	-	30	0.5	1	BRCA1	mock	repeat
sample20	3	102246380	DEL	2.33	C	-	12	0.333	1	BRCA1	mock	no homology
sample20	2	118032805	DEL	3.08	G	-	37	0.27	0.968	BRCA1	mock	repeat
sample20	13	10287661	DEL	6.72	T	-	44	0.545	0.964	BRCA1	mock	repeat
sample20	3	90340391	DEL	3.5	A	-	29	0.483	1	BRCA1	mock	no homology
sample20	2	134773591	DEL	2.69	G	-	59	0.39	0.933	BRCA1	mock	repeat
sample20	3	70861830	DEL	1.82	GCTCCCTTTCTCCCGCTAAGATTCTTTTGGA	-	24	0.25	1	BRCA1	mock	homology
sample20	5	3647496	DEL	2.18	CAAG	-	25	0.28	0.957	BRCA1	mock	no homology
sample20	9	6624781	DEL	6.66	C	-	24	0.458	0.981	BRCA1	mock	no homology
sample21	6	24051310	DEL	3.35	G	-	33	0.455	1	BRCA1	mock	no homology
sample21	3	94761682	DEL	4.62	G	-	32	0.5	0.958	BRCA1	mock	no homology
sample21	3	4101425	DEL	6.44	CCAAGCCTTAGAAATGG	-	58	0.483	0.972	BRCA1	mock	no homology
sample21	3	64565294	DEL	3.92	T	-	45	0.333	0.975	BRCA1	mock	repeat
sample21	3	71743085	DEL	1.89	C	-	18	0.333	1	BRCA1	mock	no homology
sample21	4	21043317	DEL	5.51	TAATCAAGGGAAATAAAAAAACAT	-	28	0.429	0.98	BRCA1	mock	no homology
sample21	10	14838425	DEL	7.15	C	-	27	0.556	0.973	BRCA1	mock	repeat
sample21	18	372133	DEL	4.75	A	-	31	0.581	1	BRCA1	mock	no homology
sample21	3	68827663	DEL	2.51	CCCCTTGTACTGTCTCTAGGCATCA	-	18	0.278	0.966	BRCA1	mock	homology
sample21	1	72556515	DEL	2.87	T	-	24	0.542	0.938	BRCA1	mock	repeat
sample21	12	1261825	DEL	4.14	TAA	-	46	0.37	1	BRCA1	mock	homology
sample21	2	33215267	DEL	3.83	A	-	23	0.478	1	BRCA1	mock	repeat
sample21	21	1669740	DEL	3.75	A	-	32	0.406	1	BRCA1	mock	repeat
sample21	19	7808827	DEL	5.8	TACCA	-	36	0.528	0.964	BRCA1	mock	no homology
sample21	3	61630991	DEL	3.33	GTC	-	26	0.385	0.958	BRCA1	mock	no homology
sample21	2	31720730	DEL	1.82	GCTAGA	-	9	0.222	1	BRCA1	mock	no homology
sample21	5	32535395	DEL	3.57	GATCATTGTCAT	-	27	0.519	1	BRCA1	mock	homology
sample21	2	127292550	DEL	5.37	AAG	-	61	0.344	1	BRCA1	mock	homology
sample21	1	38406483	DEL	2.13	TGGTACCTTTA	-	42	0.357	1	BRCA1	mock	no homology
sample21	Z	34366478	DEL	6.7	G	-	14	0.857	1	BRCA1	mock	no homology
sample21	17	8923460	DEL	5.95	A	-	34	0.559	1	BRCA1	mock	repeat
sample22	24	781911	DEL	4.2	CCAGCAGGATCTGTAATT	-	39	0.231	0.983	BRCA1	cisplatin	homology
sample22	13	6073881	DEL	3.01	A	-	21	0.571	1	BRCA1	cisplatin	repeat
sample22	5	13737286	DEL	4.25	C	-	25	0.48	0.958	BRCA1	cisplatin	no homology
sample22	13	6172684	DEL	4.71	T	-	20	0.55	0.957	BRCA1	cisplatin	repeat
sample22	3	57184731	DEL	5.05	ATC	-	23	0.478	0.968	BRCA1	cisplatin	homology
sample22	11	18788754	DEL	3.97	C	-	21	0.429	1	BRCA1	cisplatin	no homology
sample22	1	55254308	DEL	5.47	G	-	23	0.609	0.958	BRCA1	cisplatin	no homology
sample22	1	153551963	DEL	3.44	A	-	10	0.7	0.944	BRCA1	cisplatin	no homology
sample22	11	11666935	DEL	3.46	G	-	15	0.6	1	BRCA1	cisplatin	no homology
sample22	21	1511504	DEL	3.79	C	-	22	0.591	0.947	BRCA1	cisplatin	repeat
sample22	2	101276615	DEL	2.85	C	-	31	0.29	0.968	BRCA1	cisplatin	repeat
sample22	6	29091503	DEL	3.99	CC	-	17	0.471	0.962	BRCA1	cisplatin	homology
sample22	6	20405338	DEL	2.76	C	-	27	0.37	1	BRCA1	cisplatin	repeat
sample22	1	53421561	DEL	3.9	G	-	16	0.438	1	BRCA1	cisplatin	no homology
sample22	1	192304398	DEL	2.02	C	-	8	0.375	1	BRCA1	cisplatin	no homology
sample22	1	16580420	DEL	5.44	C	-	19	0.526	0.97	BRCA1	cisplatin	repeat
sample22	12	4630335	DEL	2.65	TTTCTACTGCTG	-	20	0.4	1	BRCA1	cisplatin	no homology
sample22	1	10867491	DEL	6.52	C	-	23	0.696	1	BRCA1	cisplatin	repeat
sample22	13	2530903	DEL	3.32	C	-	15	0.467	1	BRCA1	cisplatin	no homology
sample22	19	1897200	DEL	5.89	G	-	16	0.562	0.974	BRCA1	cisplatin	no homology
sample22	5	21797571	DEL	3.19	CAGTAGCAGAGATGAA	-	14	0.429	1	BRCA1	cisplatin	homology
sample22	2	130168725	DEL	1.81	C	-	25	0.24	1	BRCA1	cisplatin	repeat
sample22	3	12996504	DEL	3.31	CT	-	25	0.4	1	BRCA1	cisplatin	no homology
sample22	4	18076210	DEL	4.53	AGCTGGCAC	-	16	0.5	0.967	BRCA1	cisplatin	homology
sample22	3	36083205	DEL	1.97	A	-	17	0.235	1	BRCA1	cisplatin	repeat
sample22	4	70176665	DEL	3.68	G	-	24	0.5	1	BRCA1	cisplatin	no homology
sample22	2	91296426	DEL	4.28	TC	-	29	0.379	0.963	BRCA1	cisplatin	homology
sample22	1	117096420	DEL	3.84	C	-	9	0.556	1	BRCA1	cisplatin	no homology
sample22	2	84071784	DEL	1.94	C	-	33	0.242	1	BRCA1	cisplatin	repeat
sample22	Z	30072513	DEL	3.18	A	-	8	0.625	1	BRCA1	cisplatin	no homology
sample22	4	82169393	DEL	1.77	CTTA	-	12	0.25	1	BRCA1	cisplatin	no homology
sample22	1	74499296	DEL	2.46	G	-	17	0.471	0.95	BRCA1	cisplatin	repeat
sample22	2	72048486	DEL	3.14	A	-	20	0.35	1	BRCA1	cisplatin	repeat
sample22	1	176056973	DEL	2.91	T	-	18	0.278	0.974	BRCA1	cisplatin	repeat
sample22	5	32841128	DEL	3.84	T	-	22	0.591	1	BRCA1	cisplatin	no homology
sample22	5	17965544	DEL	2.61	A	-	19	0.421	1	BRCA1	cisplatin	repeat
sample22	1	100267982	DEL	2.35	C	-	13	0.462	0.95	BRCA1	cisplatin	repeat
sample22	4	6889113	DEL	3.56	C	-	16	0.5	1	BRCA1	cisplatin	no homology
sample22	1	112215136	DEL	3.37	A	-	17	0.412	0.972	BRCA1	cisplatin	no homology
sample22	10	4706151	DEL	2.92	C	-	21	0.476	1	BRCA1	cisplatin	no homology
sample22	3	69089266	DEL	1.96	AG	-	10	0.3	1	BRCA1	cisplatin	homology
sample22	Z	41997072	DEL	5	G	-	12	1	1	BRCA1	cisplatin	no homology
sample22	7	9171496	DEL	1.76	A	-	25	0.24	1	BRCA1	cisplatin	no homology
sample22	1	110654795	DEL	2.45	GGGATGG	-	11	0.364	0.958	BRCA1	cisplatin	homology
sample22	5	6560337	DEL	3.14	G	-	21	0.524	0.952	BRCA1	cisplatin	no homology
sample22	17	3208209	DEL	3.4	TG	-	14	0.5	1	BRCA1	cisplatin	repeat
sample22	1	99855618	DEL	3.78	C	-	22	0.5	1	BRCA1	cisplatin	no homology
sample22	4	81035605	DEL	1.76	C	-	10	0.4	1	BRCA1	cisplatin	repeat
sample22	14	13002686	DEL	1.64	G	-	9	0.222	1	BRCA1	cisplatin	repeat
sample22	6	27849480	DEL	2.94	G	-	21	0.524	1	BRCA1	cisplatin	repeat
sample22	12	10738595	DEL	5.07	ATTCTTTGTTAAAT	-	16	0.625	1	BRCA1	cisplatin	homology
sample22	4	5578740	DEL	2.64	C	-	14	0.357	1	BRCA1	cisplatin	repeat
sample22	1	44374517	DEL	7.26	A	-	25	0.52	0.978	BRCA1	cisplatin	repeat
sample22	2	71913238	DEL	5.87	CA	-	27	0.37	0.983	BRCA1	cisplatin	no homology
sample23	2	68999005	DEL	4.56	C	-	47	0.362	1	BRCA1	cisplatin	no homology
sample23	1	104139914	DEL	5.92	A	-	36	0.583	1	BRCA1	cisplatin	no homology
sample23	2	144377225	DEL	2.37	C	-	86	0.267	1	BRCA1	cisplatin	no homology
sample23	2	147638955	DEL	4.75	AAG	-	55	0.327	1	BRCA1	cisplatin	no homology
sample23	12	7609542	DEL	2.73	CAGA	-	54	0.463	0.938	BRCA1	cisplatin	homology
sample23	3	108709270	DEL	3.15	TC	-	38	0.395	1	BRCA1	cisplatin	repeat
sample23	2	68691782	DEL	2.32	C	-	52	0.288	1	BRCA1	cisplatin	repeat
sample23	2	86483848	DEL	5.05	G	-	72	0.375	1	BRCA1	cisplatin	no homology
sample23	3	69490744	DEL	2.41	A	-	42	0.429	0.944	BRCA1	cisplatin	repeat
sample23	22	1266937	DEL	4.25	GCC	-	24	0.417	1	BRCA1	cisplatin	no homology
sample23	6	30886936	DEL	5.56	G	-	41	0.488	1	BRCA1	cisplatin	no homology
sample23	2	67744930	DEL	4.81	CTG	-	55	0.327	1	BRCA1	cisplatin	homology
sample23	2	49989794	DEL	6.45	C	-	28	0.536	1	BRCA1	cisplatin	repeat
sample23	4	7468963	DEL	3.34	GA	-	37	0.486	1	BRCA1	cisplatin	homology
sample23	3	96593452	DEL	3.4	G	-	45	0.4	1	BRCA1	cisplatin	repeat
sample23	26	4845456	DEL	2.26	G	-	12	0.5	0.941	BRCA1	cisplatin	repeat
sample23	4	10031655	DEL	1.74	C	-	41	0.366	0.944	BRCA1	cisplatin	repeat
sample23	5	31129566	DEL	4.85	C	-	50	0.46	1	BRCA1	cisplatin	no homology
sample23	Z	45412765	DEL	6.17	C	-	16	1	1	BRCA1	cisplatin	no homology
sample23	1	50334069	DEL	5.83	C	-	49	0.551	1	BRCA1	cisplatin	repeat
sample23	1	74104402	DEL	4.29	G	-	41	0.512	1	BRCA1	cisplatin	no homology
sample23	3	36371352	DEL	5.56	G	-	45	0.667	0.947	BRCA1	cisplatin	no homology
sample23	Z	24257048	DEL	7.07	G	-	22	1	1	BRCA1	cisplatin	repeat
sample23	1	16964131	DEL	4.87	G	-	38	0.526	1	BRCA1	cisplatin	no homology
sample23	3	44980960	DEL	2.42	G	-	47	0.447	0.938	BRCA1	cisplatin	no homology
sample23	5	11370657	DEL	6.28	G	-	46	0.543	1	BRCA1	cisplatin	no homology
sample23	1	102961827	DEL	2.35	GA	-	25	0.44	1	BRCA1	cisplatin	repeat
sample23	1	9904333	DEL	3.54	T	-	42	0.452	1	BRCA1	cisplatin	repeat
sample23	2	142952940	DEL	3.8	C	-	49	0.327	0.968	BRCA1	cisplatin	no homology
sample23	1	75537344	DEL	10.91	G	-	48	0.646	0.978	BRCA1	cisplatin	no homology
sample23	14	13494208	DEL	4.43	C	-	31	0.419	1	BRCA1	cisplatin	no homology
sample23	2	120759879	DEL	3.43	GAGTTTCCAGCATGCATGCACTGC	-	55	0.218	0.984	BRCA1	cisplatin	no homology
sample23	9	13266501	DEL	5.45	A	-	48	0.312	1	BRCA1	cisplatin	repeat
sample23	3	64219553	DEL	6.57	G	-	39	0.538	0.968	BRCA1	cisplatin	no homology
sample23	1	120327957	DEL	2.61	C	-	33	0.333	1	BRCA1	cisplatin	repeat
sample23	3	35665296	DEL	2.9	C	-	35	0.4	1	BRCA1	cisplatin	repeat
sample23	10	11423365	DEL	3.69	C	-	59	0.458	1	BRCA1	cisplatin	no homology
sample23	1	162581266	DEL	3.57	AG	-	46	0.478	1	BRCA1	cisplatin	no homology
sample23	3	13208567	DEL	7.52	G	-	33	0.545	0.973	BRCA1	cisplatin	repeat
sample23	1	148674211	DEL	1.82	C	-	40	0.55	1	BRCA1	cisplatin	repeat
sample23	1	140048437	DEL	1.88	TC	-	32	0.312	1	BRCA1	cisplatin	repeat
sample23	5	57167593	DEL	4.65	A	-	42	0.476	1	BRCA1	cisplatin	repeat
sample23	2	77383903	DEL	2.32	G	-	51	0.255	1	BRCA1	cisplatin	repeat
sample23	8	21755316	DEL	2.85	AG	-	38	0.447	0.947	BRCA1	cisplatin	no homology
sample23	1	148052382	DEL	4.08	GG	-	45	0.444	0.963	BRCA1	cisplatin	no homology
sample23	5	6944246	DEL	4.14	C	-	32	0.469	1	BRCA1	cisplatin	no homology
sample23	2	82442745	DEL	3.02	G	-	49	0.306	0.971	BRCA1	cisplatin	repeat
sample23	4	20246679	DEL	4.71	A	-	46	0.522	1	BRCA1	cisplatin	repeat
sample23	2	112268413	DEL	2.85	C	-	70	0.343	1	BRCA1	cisplatin	repeat
sample23	1	139673651	DEL	2.31	G	-	52	0.385	1	BRCA1	cisplatin	repeat
sample23	20	2944318	DEL	3.9	CCT	-	49	0.286	1	BRCA1	cisplatin	homology
sample23	1	110127461	DEL	4.44	G	-	24	0.417	1	BRCA1	cisplatin	repeat
sample23	5	35110783	DEL	3.24	C	-	63	0.381	1	BRCA1	cisplatin	no homology
sample23	18	2588410	DEL	2.3	C	-	28	0.393	1	BRCA1	cisplatin	no homology
sample23	13	12162109	DEL	3.46	C	-	40	0.425	1	BRCA1	cisplatin	no homology
sample23	3	10258127	DEL	5.89	G	-	46	0.543	1	BRCA1	cisplatin	repeat
sample23	7	4707716	DEL	4.02	C	-	41	0.537	1	BRCA1	cisplatin	no homology
sample23	18	7839980	DEL	2.66	TA	-	31	0.419	1	BRCA1	cisplatin	repeat
sample23	14	13905874	DEL	4.2	C	-	33	0.424	1	BRCA1	cisplatin	repeat
sample24	1	52209160	DEL	4.52	GG	-	16	0.625	1	BRCA1	cisplatin	no homology
sample24	1	153703494	DEL	3.33	G	-	19	0.368	1	BRCA1	cisplatin	no homology
sample24	4	72424404	DEL	5.38	C	-	10	0.8	1	BRCA1	cisplatin	no homology
sample24	5	55566487	DEL	3.83	GG	-	24	0.458	0.958	BRCA1	cisplatin	no homology
sample24	5	37520743	DEL	4.86	GG	-	22	0.409	1	BRCA1	cisplatin	no homology
sample24	2	19645276	DEL	6.76	A	-	31	0.516	1	BRCA1	cisplatin	repeat
sample24	7	1159406	DEL	2.03	G	-	23	0.478	1	BRCA1	cisplatin	no homology
sample24	2	148090054	DEL	2.83	A	-	39	0.333	1	BRCA1	cisplatin	no homology
sample24	1	90081612	DEL	3.14	A	-	20	0.35	1	BRCA1	cisplatin	repeat
sample24	4	58033424	DEL	4.06	CT	-	23	0.435	1	BRCA1	cisplatin	no homology
sample24	9	10650263	DEL	2.52	C	-	27	0.296	1	BRCA1	cisplatin	repeat
sample24	1	161160805	DEL	3.38	AAACTCTTAATA	-	13	0.538	1	BRCA1	cisplatin	homology
sample24	1	148024847	DEL	2.63	G	-	18	0.444	1	BRCA1	cisplatin	repeat
sample24	2	62386931	DEL	4.62	G	-	43	0.395	1	BRCA1	cisplatin	no homology
sample24	14	6123511	DEL	5.37	T	-	30	0.5	1	BRCA1	cisplatin	repeat
sample24	15	2351090	DEL	5.29	T	-	31	0.613	0.931	BRCA1	cisplatin	no homology
sample24	4	65646562	DEL	5.68	G	-	30	0.567	1	BRCA1	cisplatin	repeat
sample24	1	24535040	DEL	2.13	A	-	6	0.667	1	BRCA1	cisplatin	no homology
sample24	4	12375318	DEL	1.97	C	-	23	0.261	1	BRCA1	cisplatin	no homology
sample24	8	10063583	DEL	2.98	AG	-	21	0.429	1	BRCA1	cisplatin	no homology
sample24	20	6897302	DEL	2.55	C	-	43	0.233	1	BRCA1	cisplatin	repeat
sample24	3	91387671	DEL	4.46	A	-	22	0.5	1	BRCA1	cisplatin	repeat
sample24	10	5524493	DEL	6.93	A	-	15	0.733	1	BRCA1	cisplatin	repeat
sample24	1	41553575	DEL	4.74	C	-	26	0.462	1	BRCA1	cisplatin	no homology
sample24	1	96668808	DEL	5.3	AA	-	28	0.571	1	BRCA1	cisplatin	homology
sample24	1	183790120	DEL	2.94	C	-	16	0.562	0.947	BRCA1	cisplatin	no homology
sample24	3	7699537	DEL	4.78	CC	-	30	0.5	0.958	BRCA1	cisplatin	no homology
sample24	1	54602803	DEL	4.71	AG	-	25	0.52	1	BRCA1	cisplatin	no homology
sample24	2	20295458	DEL	3.19	AAGTTGT	-	14	0.429	0.971	BRCA1	cisplatin	homology
sample24	1	66175343	DEL	2.11	C	-	8	0.5	0.95	BRCA1	cisplatin	repeat
sample24	2	127553840	DEL	2.4	C	-	45	0.267	1	BRCA1	cisplatin	repeat
sample24	Z	74989142	DEL	4.58	G	-	20	0.35	1	BRCA1	cisplatin	no homology
sample24	2	71816866	DEL	3.19	C	-	23	0.348	1	BRCA1	cisplatin	no homology
sample24	24	2141605	DEL	4.75	TGCAGCTCCTGC	-	43	0.302	1	BRCA1	cisplatin	homology
sample24	13	7108975	DEL	4.47	G	-	21	0.476	1	BRCA1	cisplatin	repeat
sample24	1	99633716	DEL	4.65	GCA	-	20	0.6	1	BRCA1	cisplatin	repeat
sample24	2	65764278	DEL	4.48	G	-	35	0.371	0.977	BRCA1	cisplatin	repeat
sample24	4	12003736	DEL	3.74	A	-	25	0.4	0.971	BRCA1	cisplatin	no homology
sample24	3	7676548	DEL	4.56	G	-	32	0.531	0.96	BRCA1	cisplatin	no homology
sample24	1	183841265	DEL	2.63	A	-	18	0.444	1	BRCA1	cisplatin	repeat
sample24	1	29547268	DEL	3.24	A	-	25	0.4	1	BRCA1	cisplatin	no homology
sample24	3	94425399	DEL	3.99	C	-	17	0.471	0.962	BRCA1	cisplatin	no homology
sample24	12	12260077	DEL	3.78	A	-	21	0.429	1	BRCA1	cisplatin	no homology
sample24	4	15989520	DEL	4.57	A	-	34	0.441	1	BRCA1	cisplatin	no homology
sample24	4	29476017	DEL	5.89	C	-	17	0.647	0.958	BRCA1	cisplatin	no homology
sample24	3	91788321	DEL	3.47	C	-	19	0.579	1	BRCA1	cisplatin	no homology
sample24	6	21151063	DEL	3.71	AG	-	24	0.5	1	BRCA1	cisplatin	repeat
sample24	3	69887659	DEL	2.17	C	-	19	0.368	1	BRCA1	cisplatin	repeat
sample24	1	83922160	DEL	4.13	G	-	30	0.433	0.971	BRCA1	cisplatin	repeat
sample24	5	27866092	DEL	4.18	G	-	24	0.542	1	BRCA1	cisplatin	no homology
sample24	1	151479116	DEL	3.4	T	-	11	0.455	1	BRCA1	cisplatin	no homology
sample24	2	124353884	DEL	2.03	G	-	52	0.288	1	BRCA1	cisplatin	no homology
sample24	19	8448214	DEL	5.06	AG	-	33	0.515	1	BRCA1	cisplatin	repeat
sample24	3	46909878	DEL	2.99	GAGCAGCCTAG	-	25	0.4	0.963	BRCA1	cisplatin	homology
sample24	8	28091992	DEL	7.51	C	-	36	0.556	1	BRCA1	cisplatin	no homology
sample24	12	224494	DEL	3	C	-	30	0.4	1	BRCA1	cisplatin	no homology
sample24	1	82325640	DEL	4.97	C	-	30	0.5	0.971	BRCA1	cisplatin	repeat
sample24	Z	66744182	DEL	4.09	CC	-	5	1	1	BRCA1	cisplatin	no homology
sample24	6	4914548	DEL	3.19	C	-	25	0.48	1	BRCA1	cisplatin	no homology
sample24	1	112472945	DEL	2.47	G	-	18	0.333	1	BRCA1	cisplatin	repeat
sample24	1	142307028	DEL	4.66	CG	-	18	0.722	1	BRCA1	cisplatin	no homology
sample24	1	129161954	DEL	4.67	C	-	21	0.476	1	BRCA1	cisplatin	repeat
sample24	1	29181343	DEL	2.9	C	-	34	0.382	1	BRCA1	cisplatin	no homology
sample24	5	12672659	DEL	3.06	GA	-	12	0.5	0.963	BRCA1	cisplatin	homology
sample24	11	15223671	DEL	2.57	A	-	22	0.455	0.952	BRCA1	cisplatin	repeat
sample24	15	3707697	DEL	2.01	C	-	29	0.276	1	BRCA1	cisplatin	no homology
sample24	11	7752021	DEL	6.78	G	-	29	0.552	1	BRCA1	cisplatin	repeat
sample24	Z	73230831	DEL	7.29	CC	-	12	1	0.933	BRCA1	cisplatin	no homology
sample24	15	9724142	DEL	5.19	G	-	16	0.562	1	BRCA1	cisplatin	no homology
sample24	1	28175043	DEL	2.92	TG	-	21	0.476	1	BRCA1	cisplatin	repeat
sample24	3	88744478	DEL	1.84	C	-	10	0.4	1	BRCA1	cisplatin	no homology
sample24	1	48190853	DEL	1.79	C	-	25	0.24	1	BRCA1	cisplatin	no homology
sample24	1	91961102	DEL	4.46	G	-	23	0.522	1	BRCA1	cisplatin	repeat
sample26	9	5166885	DEL	4.53	TTCTATGTAAAACATA	-	50	0.28	1	BRCA2	mock	homology
sample26	1	41171326	DEL	1.74	CC	-	25	0.32	0.95	BRCA2	mock	no homology
sample26	11	11875121	DEL	5.38	A	-	18	0.778	1	BRCA2	mock	repeat
sample26	4	56615341	DEL	1.65	AGGTAAGCACA	-	31	0.226	1	BRCA2	mock	homology
sample26	2	142177551	DEL	2.9	AA	-	57	0.333	1	BRCA2	mock	repeat
sample26	3	32057495	DEL	5.33	G	-	26	0.5	1	BRCA2	mock	repeat
sample26	15	10974991	DEL	7.75	AGAGGA	-	32	0.656	1	BRCA2	mock	homology
sample26	1	82792577	DEL	5.79	TCA	-	35	0.543	1	BRCA2	mock	homology
sample26	26	1702584	DEL	2.08	C	-	5	0.4	1	BRCA2	mock	repeat
sample26	6	16482142	DEL	2.02	C	-	5	0.4	0.966	BRCA2	mock	repeat
sample26	2	101042127	DEL	2.61	AATGCA	-	40	0.275	0.971	BRCA2	mock	homology
sample26	20	10831848	DEL	2.09	G	-	8	0.25	1	BRCA2	mock	repeat
sample26	4	28169705	DEL	2.34	C	-	16	0.438	1	BRCA2	mock	repeat
sample26	12	8080467	DEL	3.41	T	-	15	0.467	0.955	BRCA2	mock	repeat
sample26	Z	22732696	DEL	5.32	AC	-	11	0.909	1	BRCA2	mock	repeat
sample26	8	20600818	DEL	3.32	CTGAAGAGAC	-	15	0.467	1	BRCA2	mock	homology
sample26	2	72916905	DEL	2.78	ATCCCTCTCTC	-	40	0.225	1	BRCA2	mock	homology
sample26	8	19579486	DEL	5.1	AAG	-	25	0.44	1	BRCA2	mock	no homology
sample26	14	7041520	DEL	7.4	C	-	33	0.576	1	BRCA2	mock	no homology
sample26	Z	30794708	DEL	2.6	CTTGGATAGCAT	-	11	0.818	1	BRCA2	mock	homology
sample26	10	6312969	DEL	2.49	ATAGC	-	29	0.276	1	BRCA2	mock	no homology
sample26	4	39712531	DEL	2.12	CAATG	-	28	0.25	0.957	BRCA2	mock	homology
sample26	5	28888571	DEL	1.82	TATTTTTAAAAGAATATTTTAAAG	-	40	0.3	1	BRCA2	mock	homology
sample26	3	95202101	DEL	4.92	ATGCTTC	-	49	0.469	1	BRCA2	mock	homology
sample26	8	19593125	DEL	3.51	GTGGAA	-	28	0.464	1	BRCA2	mock	homology
sample26	7	20109120	DEL	4.78	TAATCTATTTAAGTT	-	29	0.586	1	BRCA2	mock	homology
sample26	11	14169088	DEL	4.6	A	-	19	0.632	1	BRCA2	mock	no homology
sample26	2	95525709	DEL	3.07	A	-	32	0.344	1	BRCA2	mock	repeat
sample27	2	110068981	DEL	2.82	AATTA	-	36	0.25	1	BRCA2	mock	homology
sample27	2	67013493	DEL	3.23	ACC	-	36	0.306	0.976	BRCA2	mock	no homology
sample27	7	34121521	DEL	2.3	TTAAG	-	29	0.345	1	BRCA2	mock	no homology
sample27	1	132276204	DEL	2.63	A	-	29	0.448	0.952	BRCA2	mock	repeat
sample27	1	41508022	DEL	2.4	AAATT	-	13	0.538	1	BRCA2	mock	repeat
sample27	1	190637711	DEL	2.98	G	-	13	0.615	1	BRCA2	mock	no homology
sample27	3	78908388	DEL	1.7	A	-	7	0.286	1	BRCA2	mock	no homology
sample27	13	9061452	DEL	2.05	ATTAAGTTC	-	24	0.333	1	BRCA2	mock	homology
sample27	5	42763876	DEL	2.28	CAAAG	-	11	0.364	1	BRCA2	mock	homology
sample27	5	35811660	DEL	1.61	G	-	8	0.25	0.98	BRCA2	mock	repeat
sample27	2	116265900	DEL	4.31	CA	-	37	0.378	0.975	BRCA2	mock	no homology
sample27	2	25942813	DEL	2.24	ATAT	-	18	0.278	1	BRCA2	mock	homology
sample27	13	12040471	DEL	3.43	GATA	-	28	0.357	1	BRCA2	mock	homology
sample27	3	37260216	DEL	2	G	-	5	0.4	1	BRCA2	mock	repeat
sample27	2	62192301	DEL	2.24	AGCAGA	-	37	0.243	0.966	BRCA2	mock	homology
sample27	13	12781999	DEL	2.14	AGCCCA	-	37	0.351	0.95	BRCA2	mock	homology
sample27	13	13205605	DEL	4.81	A	-	24	0.5	0.971	BRCA2	mock	repeat
sample27	4	45724241	DEL	3.7	CATCA	-	33	0.455	1	BRCA2	mock	homology
sample27	1	8756894	DEL	1.96	C	-	14	0.429	1	BRCA2	mock	no homology
sample27	2	58765088	DEL	4.73	TGCG	-	52	0.385	0.974	BRCA2	mock	homology
sample27	8	5141203	DEL	1.62	AA	-	7	0.286	1	BRCA2	mock	no homology
sample27	8	24138431	DEL	1.88	C	-	5	0.4	0.958	BRCA2	mock	repeat
sample27	3	20159361	DEL	2.98	CCCATC	-	32	0.406	1	BRCA2	mock	homology
sample27	4	80206822	DEL	2.6	TATCAT	-	18	0.278	0.968	BRCA2	mock	homology
sample27	4	75266217	DEL	2.15	ATA	-	25	0.28	1	BRCA2	mock	repeat
sample27	17	6072953	DEL	1.79	C	-	8	0.25	1	BRCA2	mock	repeat
sample27	17	3942184	DEL	4.54	AGCTGGGATAGC	-	29	0.448	1	BRCA2	mock	homology
sample27	2	81621735	DEL	2.22	CTAT	-	34	0.324	1	BRCA2	mock	homology
sample27	11	4726548	DEL	3.58	TTCTAACAAC	-	22	0.455	0.957	BRCA2	mock	homology
sample27	4	83256101	DEL	2.94	AGC	-	23	0.478	0.952	BRCA2	mock	no homology
sample27	8	13276026	DEL	2.82	CTTAGGAAAG	-	35	0.4	1	BRCA2	mock	homology
sample27	6	7811923	DEL	5.81	CA	-	30	0.633	1	BRCA2	mock	no homology
sample28	1	141171846	DEL	2.31	CAATAC	-	33	0.273	0.955	BRCA2	mock	homology
sample28	12	5966052	DEL	2.51	CACAACTTT	-	36	0.361	1	BRCA2	mock	homology
sample28	1	79921662	DEL	3.94	T	-	40	0.375	1	BRCA2	mock	repeat
sample28	1	94360729	DEL	2.84	A	-	18	0.444	1	BRCA2	mock	repeat
sample28	Z	79431677	DEL	3.86	ACATTATTATT	-	18	0.833	1	BRCA2	mock	homology
sample28	Z	62266506	DEL	5.8	A	-	9	1	0.941	BRCA2	mock	repeat
sample28	24	4177547	DEL	3.78	TAATGCG	-	35	0.229	1	BRCA2	mock	no homology
sample28	3	47369248	DEL	4.8	AAAGAAATAATTT	-	23	0.522	0.969	BRCA2	mock	homology
sample28	1	60785596	DEL	2.25	TAGG	-	17	0.412	1	BRCA2	mock	homology
sample28	7	28365845	DEL	2.27	TTT	-	13	0.385	1	BRCA2	mock	no homology
sample28	9	5031287	DEL	11.51	T	-	33	0.576	0.985	BRCA2	mock	no homology
sample28	9	8416725	DEL	2.53	T	-	38	0.289	1	BRCA2	mock	repeat
sample28	4	58578326	DEL	2.92	C	-	36	0.5	0.941	BRCA2	mock	no homology
sample28	3	52497301	DEL	3.67	TTG	-	16	0.625	1	BRCA2	mock	homology
sample28	1	110031080	DEL	2.88	A	-	35	0.429	0.952	BRCA2	mock	repeat
sample28	3	39908599	DEL	4.51	TTAC	-	26	0.577	1	BRCA2	mock	homology
sample28	5	46780135	DEL	1.66	A	-	18	0.222	0.971	BRCA2	mock	repeat
sample28	3	79680942	DEL	7.78	TAC	-	13	0.923	1	BRCA2	mock	homology
sample28	13	5794028	DEL	2.76	GATT	-	26	0.462	1	BRCA2	mock	homology
sample28	3	16200651	DEL	5.37	TAC	-	31	0.516	0.972	BRCA2	mock	homology
sample28	14	7447127	DEL	2.96	GC	-	39	0.282	0.964	BRCA2	mock	no homology
sample28	12	10363437	DEL	3.14	GATAGTGC	-	28	0.393	0.955	BRCA2	mock	homology
sample28	5	28859052	DEL	2.27	T	-	19	0.368	1	BRCA2	mock	no homology
sample28	3	19378501	DEL	2.07	TGCTTTTCTTGAGTAAATAGTCCCATTGCATCTCATTCAGACA	-	23	0.348	1	BRCA2	mock	homology
sample28	19	2331517	DEL	3.49	AATA	-	28	0.464	1	BRCA2	mock	homology
sample28	4	26926903	DEL	6.13	A	-	13	0.769	1	BRCA2	mock	repeat
sample28	7	9963140	DEL	2.28	CAGG	-	31	0.323	1	BRCA2	mock	homology
sample28	1	185808700	DEL	3.93	G	-	28	0.5	1	BRCA2	mock	no homology
sample28	3	32463705	DEL	3.81	C	-	23	0.565	1	BRCA2	mock	no homology
sample28	4	48625643	DEL	2.55	A	-	32	0.438	1	BRCA2	mock	repeat
sample28	5	17143394	DEL	2.8	TCAAC	-	22	0.318	1	BRCA2	mock	homology
sample28	Z	39849502	DEL	7.16	GG	-	19	0.842	1	BRCA2	mock	homology
sample28	20	810375	DEL	3.06	C	-	6	0.5	0.973	BRCA2	mock	repeat
sample28	10	1821688	DEL	6.88	A	-	41	0.512	1	BRCA2	mock	repeat
sample29	2	86114410	DEL	2.45	GCACATTTTGAAAAATAA	-	39	0.308	0.955	BRCA2	cisplatin	homology
sample29	5	36548074	DEL	2.13	C	-	19	0.474	1	BRCA2	cisplatin	no homology
sample29	1	23460148	DEL	3.71	TG	-	18	0.5	1	BRCA2	cisplatin	no homology
sample29	4	1965613	DEL	2.56	TCT	-	8	0.5	1	BRCA2	cisplatin	no homology
sample29	3	57995426	DEL	4.89	G	-	14	0.643	1	BRCA2	cisplatin	no homology
sample29	4	77683152	DEL	2.28	ATTTTAATATTGT	-	29	0.379	1	BRCA2	cisplatin	homology
sample29	1	82014101	DEL	3.05	GAAGC	-	29	0.379	1	BRCA2	cisplatin	no homology
sample29	5	40127273	DEL	4.4	C	-	23	0.565	0.955	BRCA2	cisplatin	repeat
sample29	14	2013151	DEL	5.23	G	-	22	0.5	1	BRCA2	cisplatin	no homology
sample29	13	3634597	DEL	1.8	AAT	-	8	0.375	1	BRCA2	cisplatin	repeat
sample29	1	138812924	DEL	4.65	G	-	21	0.524	0.969	BRCA2	cisplatin	repeat
sample29	2	40158763	DEL	4.12	TGTTTCTC	-	28	0.429	0.962	BRCA2	cisplatin	homology
sample29	3	106925385	DEL	9.06	G	-	33	0.576	0.981	BRCA2	cisplatin	repeat
sample29	9	10768434	DEL	2.35	C	-	16	0.438	0.933	BRCA2	cisplatin	repeat
sample29	2	121453014	DEL	2.16	TCC	-	39	0.308	0.96	BRCA2	cisplatin	homology
sample29	7	7588362	DEL	6.68	T	-	31	0.645	1	BRCA2	cisplatin	no homology
sample29	5	19499955	DEL	3.45	CC	-	10	0.7	1	BRCA2	cisplatin	no homology
sample29	1	94953523	DEL	3.46	CC	-	21	0.619	0.938	BRCA2	cisplatin	no homology
sample29	2	94409459	DEL	4.3	CC	-	32	0.344	1	BRCA2	cisplatin	no homology
sample29	6	7163416	DEL	5.2	G	-	26	0.577	0.958	BRCA2	cisplatin	no homology
sample29	1	31460111	DEL	2.84	G	-	24	0.417	1	BRCA2	cisplatin	repeat
sample29	17	561463	DEL	6.06	C	-	11	0.727	1	BRCA2	cisplatin	repeat
sample29	2	143654359	DEL	5.46	G	-	26	0.462	1	BRCA2	cisplatin	no homology
sample29	1	120833097	DEL	1.76	C	-	6	0.333	1	BRCA2	cisplatin	repeat
sample29	7	11235175	DEL	2.45	C	-	30	0.267	1	BRCA2	cisplatin	no homology
sample29	1	170107635	DEL	8.47	G	-	24	0.667	1	BRCA2	cisplatin	repeat
sample29	4	42894129	DEL	3.89	C	-	17	0.529	1	BRCA2	cisplatin	no homology
sample29	7	34271729	DEL	4.69	C	-	28	0.393	0.958	BRCA2	cisplatin	repeat
sample29	2	93440769	DEL	2.84	CA	-	39	0.333	1	BRCA2	cisplatin	no homology
sample29	1	148429471	DEL	4.35	A	-	29	0.517	1	BRCA2	cisplatin	repeat
sample29	5	54432933	DEL	4.69	C	-	17	0.588	0.955	BRCA2	cisplatin	no homology
sample29	3	58149313	DEL	1.68	T	-	14	0.286	1	BRCA2	cisplatin	repeat
sample29	1	17463715	DEL	3.36	T	-	22	0.455	1	BRCA2	cisplatin	no homology
sample29	Z	29305339	DEL	6.43	ACA	-	11	1	1	BRCA2	cisplatin	homology
sample29	4	18915986	DEL	2.27	A	-	16	0.5	1	BRCA2	cisplatin	no homology
sample29	1	101762071	DEL	2.36	T	-	12	0.417	1	BRCA2	cisplatin	repeat
sample29	5	18948821	DEL	3.6	CTG	-	27	0.556	1	BRCA2	cisplatin	homology
sample29	3	35170422	DEL	3.45	G	-	22	0.364	1	BRCA2	cisplatin	repeat
sample29	1	193094187	DEL	2.95	C	-	25	0.36	1	BRCA2	cisplatin	repeat
sample29	12	9602079	DEL	3.82	C	-	18	0.444	0.962	BRCA2	cisplatin	no homology
sample29	7	22571581	DEL	5.3	AG	-	29	0.586	1	BRCA2	cisplatin	repeat
sample29	2	72578891	DEL	3.49	C	-	38	0.316	0.975	BRCA2	cisplatin	repeat
sample29	11	12829379	DEL	3.32	C	-	21	0.524	1	BRCA2	cisplatin	no homology
sample29	1	186609832	DEL	2.42	AG	-	10	0.4	1	BRCA2	cisplatin	no homology
sample29	17	3572217	DEL	2.57	C	-	23	0.348	1	BRCA2	cisplatin	no homology
sample29	6	26228663	DEL	4.37	AG	-	25	0.48	1	BRCA2	cisplatin	homology
sample29	11	12869731	DEL	2.82	G	-	24	0.458	0.95	BRCA2	cisplatin	repeat
sample29	4	35635890	DEL	1.73	CT	-	11	0.364	1	BRCA2	cisplatin	no homology
sample29	3	1026223	DEL	4.15	C	-	24	0.5	1	BRCA2	cisplatin	no homology
sample29	1	7909937	DEL	4.68	C	-	24	0.458	0.966	BRCA2	cisplatin	no homology
sample29	4	20465822	DEL	3.43	G	-	16	0.438	0.958	BRCA2	cisplatin	repeat
sample29	1	124306797	DEL	5.59	C	-	26	0.615	0.963	BRCA2	cisplatin	no homology
sample29	11	18716581	DEL	3.58	TGGCAAAGCAGCAAGA	-	24	0.375	1	BRCA2	cisplatin	homology
sample29	3	35830414	DEL	3.67	G	-	19	0.421	1	BRCA2	cisplatin	no homology
sample29	8	4876073	DEL	5.82	AAGATCAA	-	29	0.586	1	BRCA2	cisplatin	homology
sample29	4	27042151	DEL	1.64	TGTATGACAAG	-	11	0.455	1	BRCA2	cisplatin	homology
sample29	11	11462006	DEL	3.09	AGCGCTT	-	19	0.474	1	BRCA2	cisplatin	homology
sample29	1	188962901	DEL	4.91	CT	-	28	0.536	1	BRCA2	cisplatin	no homology
sample29	1	192695446	DEL	5.32	TC	-	36	0.528	1	BRCA2	cisplatin	homology
sample29	1	93053124	DEL	1.91	A	-	17	0.353	1	BRCA2	cisplatin	no homology
sample29	1	126262074	DEL	5.03	AC	-	20	0.7	1	BRCA2	cisplatin	no homology
sample29	3	83736967	DEL	4.61	G	-	6	0.833	1	BRCA2	cisplatin	repeat
sample29	15	352228	DEL	2.68	GGCACTTCAGTCACCTTCTGCAGCTC	-	17	0.294	0.956	BRCA2	cisplatin	homology
sample29	3	10315945	DEL	4.96	ATTTGCTGTT	-	20	0.45	0.973	BRCA2	cisplatin	homology
sample29	4	24408993	DEL	3.04	C	-	30	0.4	1	BRCA2	cisplatin	repeat
sample29	8	20638726	DEL	7.42	CA	-	11	1	1	BRCA2	cisplatin	no homology
sample29	6	34316945	DEL	4.58	G	-	24	0.458	1	BRCA2	cisplatin	no homology
sample29	11	6321176	DEL	4.37	A	-	24	0.458	1	BRCA2	cisplatin	repeat
sample29	5	55006738	DEL	7.76	T	-	25	0.68	1	BRCA2	cisplatin	no homology
sample29	4	82448545	DEL	4.51	G	-	35	0.486	1	BRCA2	cisplatin	no homology
sample29	5	19385486	DEL	4.91	C	-	22	0.591	1	BRCA2	cisplatin	no homology
sample29	6	31716127	DEL	4.58	G	-	24	0.458	0.964	BRCA2	cisplatin	no homology
sample29	1	112935005	DEL	2.59	G	-	19	0.316	1	BRCA2	cisplatin	no homology
sample29	5	19409300	DEL	2.12	C	-	22	0.318	1	BRCA2	cisplatin	repeat
sample29	1	88364283	DEL	2.98	A	-	22	0.409	1	BRCA2	cisplatin	repeat
sample29	20	7981570	DEL	5.92	CAGGAAAGAAACA	-	35	0.543	0.971	BRCA2	cisplatin	homology
sample29	4	78161863	DEL	7.39	TGGC	-	23	0.609	1	BRCA2	cisplatin	homology
sample29	4	18440202	DEL	4.53	CC	-	25	0.44	0.966	BRCA2	cisplatin	no homology
sample29	22	1844869	DEL	5.21	C	-	24	0.625	1	BRCA2	cisplatin	no homology
sample29	3	22724060	DEL	5.07	A	-	24	0.5	1	BRCA2	cisplatin	no homology
sample29	3	7127802	DEL	4.09	G	-	19	0.579	1	BRCA2	cisplatin	no homology
sample29	10	7606900	DEL	2.35	G	-	13	0.462	0.95	BRCA2	cisplatin	repeat
sample29	2	50199818	DEL	4.88	A	-	33	0.424	0.968	BRCA2	cisplatin	repeat
sample29	11	13036521	DEL	2.53	CT	-	20	0.5	1	BRCA2	cisplatin	no homology
sample30	2	45942513	DEL	3.51	A	-	28	0.286	1	BRCA2	cisplatin	no homology
sample30	1	15780482	DEL	2.56	CATCG	-	31	0.452	0.95	BRCA2	cisplatin	homology
sample30	Z	9524192	DEL	4.47	T	-	14	0.857	1	BRCA2	cisplatin	no homology
sample30	1	85297966	DEL	5.74	AG	-	26	0.462	0.974	BRCA2	cisplatin	repeat
sample30	10	489937	DEL	3.31	G	-	18	0.389	0.962	BRCA2	cisplatin	repeat
sample30	15	3605180	DEL	2.71	AGATGA	-	28	0.464	0.947	BRCA2	cisplatin	no homology
sample30	2	80728340	DEL	2.58	TTC	-	41	0.244	1	BRCA2	cisplatin	homology
sample30	5	9509437	DEL	2.94	A	-	26	0.346	1	BRCA2	cisplatin	repeat
sample30	1	13363308	DEL	3.32	G	-	23	0.522	0.95	BRCA2	cisplatin	repeat
sample30	2	95384362	DEL	3.59	A	-	33	0.333	1	BRCA2	cisplatin	no homology
sample30	4	57932549	DEL	5.7	A	-	40	0.675	1	BRCA2	cisplatin	repeat
sample30	3	73507654	DEL	2.26	C	-	19	0.368	1	BRCA2	cisplatin	repeat
sample30	2	141953646	DEL	2.62	TAAA	-	31	0.226	0.97	BRCA2	cisplatin	homology
sample30	3	19658872	DEL	5.33	TT	-	36	0.472	1	BRCA2	cisplatin	repeat
sample30	1	169346281	DEL	4.69	TT	-	31	0.516	1	BRCA2	cisplatin	homology
sample30	2	79644662	DEL	1.92	AC	-	59	0.22	1	BRCA2	cisplatin	homology
sample30	5	5680869	DEL	4.17	GGA	-	35	0.4	1	BRCA2	cisplatin	repeat
sample30	1	184581634	DEL	5.69	A	-	24	0.625	1	BRCA2	cisplatin	repeat
sample30	19	1813851	DEL	2.52	AAAC	-	22	0.364	1	BRCA2	cisplatin	homology
sample30	1	95894257	DEL	2.53	GCT	-	22	0.545	1	BRCA2	cisplatin	homology
sample30	1	29379900	DEL	2.06	TAA	-	22	0.364	1	BRCA2	cisplatin	homology
sample30	7	19131605	DEL	3.86	CTTATG	-	30	0.467	1	BRCA2	cisplatin	homology
sample30	Z	61420525	DEL	4.69	G	-	9	1	1	BRCA2	cisplatin	repeat
sample30	2	85205228	DEL	2.52	G	-	36	0.333	1	BRCA2	cisplatin	no homology
sample30	1	193155265	DEL	5	A	-	33	0.515	1	BRCA2	cisplatin	no homology
sample30	1	4061358	DEL	2.43	AG	-	22	0.273	0.974	BRCA2	cisplatin	no homology
sample30	8	21396011	DEL	10.41	C	-	16	1	1	BRCA2	cisplatin	no homology
sample30	3	27464140	DEL	5.11	CC	-	27	0.444	0.97	BRCA2	cisplatin	no homology
sample30	1	74514180	DEL	3.65	T	-	25	0.48	1	BRCA2	cisplatin	repeat
sample30	Z	64469817	DEL	5.61	AA	-	8	1	1	BRCA2	cisplatin	no homology
sample30	4	86167188	DEL	3.39	C	-	32	0.469	1	BRCA2	cisplatin	no homology
sample30	4	20980158	DEL	4	G	-	32	0.406	0.971	BRCA2	cisplatin	repeat
sample30	4	27355818	DEL	2.52	A	-	15	0.533	0.941	BRCA2	cisplatin	no homology
sample30	4	10274278	DEL	3.15	G	-	27	0.481	0.952	BRCA2	cisplatin	repeat
sample30	1	73655386	DEL	3.26	AATG	-	34	0.412	1	BRCA2	cisplatin	homology
sample30	1	151373274	DEL	2.3	TTACA	-	16	0.312	1	BRCA2	cisplatin	homology
sample30	1	70352494	DEL	3.69	GG	-	26	0.577	1	BRCA2	cisplatin	no homology
sample30	1	63928376	DEL	2.64	GAATCT	-	21	0.381	1	BRCA2	cisplatin	homology
sample30	6	31002955	DEL	4.21	AAACC	-	28	0.357	1	BRCA2	cisplatin	homology
sample30	1	123926246	DEL	3.65	G	-	25	0.48	1	BRCA2	cisplatin	repeat
sample30	5	10104993	DEL	1.7	A	-	6	0.333	0.957	BRCA2	cisplatin	repeat
sample30	3	12656353	DEL	4.87	AAATC	-	33	0.424	1	BRCA2	cisplatin	no homology
sample30	6	23519157	DEL	2.68	C	-	26	0.308	1	BRCA2	cisplatin	repeat
sample30	2	114253989	DEL	2.89	GG	-	15	0.4	1	BRCA2	cisplatin	homology
sample30	Z	42063251	DEL	5.17	TAGTA	-	6	1	1	BRCA2	cisplatin	no homology
sample30	1	50117882	DEL	7.12	G	-	28	0.571	1	BRCA2	cisplatin	no homology
sample30	2	35138989	DEL	6.29	C	-	38	0.421	1	BRCA2	cisplatin	no homology
sample30	6	7531416	DEL	2.81	ACCATTTTCTGC	-	25	0.4	1	BRCA2	cisplatin	homology
sample30	2	2043738	DEL	4.07	CTGCTCTATAAGGCA	-	27	0.333	0.974	BRCA2	cisplatin	no homology
sample30	1	38374228	DEL	2.33	AG	-	31	0.29	1	BRCA2	cisplatin	no homology
sample30	10	15400633	DEL	3.99	AG	-	27	0.444	1	BRCA2	cisplatin	homology
sample30	6	33175547	DEL	4.04	GA	-	21	0.476	0.957	BRCA2	cisplatin	homology
sample30	5	17066417	DEL	4.45	AGA	-	27	0.519	0.957	BRCA2	cisplatin	homology
sample30	Z	7091205	DEL	7.6	G	-	13	1	1	BRCA2	cisplatin	repeat
sample30	1	52336931	DEL	5.21	T	-	19	0.684	0.947	BRCA2	cisplatin	repeat
sample30	1	78969016	DEL	3.23	TTCTTCATT	-	25	0.44	1	BRCA2	cisplatin	no homology
sample30	1	136347692	DEL	3.87	AG	-	23	0.391	1	BRCA2	cisplatin	no homology
sample30	6	29144750	DEL	4.95	GAG	-	24	0.5	1	BRCA2	cisplatin	no homology
sample30	2	25946832	DEL	2.28	TC	-	31	0.323	1	BRCA2	cisplatin	repeat
sample30	1	159836128	DEL	4.1	TC	-	24	0.542	1	BRCA2	cisplatin	homology
sample30	7	35132982	DEL	2.57	TTTGC	-	13	0.385	1	BRCA2	cisplatin	homology
sample30	3	82328132	DEL	4.49	A	-	6	0.833	1	BRCA2	cisplatin	repeat
sample30	3	51972327	DEL	2.12	TGG	-	40	0.25	1	BRCA2	cisplatin	homology
sample30	4	75695651	DEL	4.59	C	-	24	0.542	1	BRCA2	cisplatin	repeat
sample30	2	112220844	DEL	3.85	TCACTGAC	-	19	0.368	1	BRCA2	cisplatin	repeat
sample30	1	183593367	DEL	1.71	C	-	13	0.385	1	BRCA2	cisplatin	no homology
sample31	4	25451544	DEL	3.17	C	-	11	0.636	1	BRCA2	cisplatin	no homology
sample31	2	79627062	DEL	5.05	C	-	44	0.409	0.967	BRCA2	cisplatin	repeat
sample31	14	5226377	DEL	3.27	CTTTATT	-	20	0.4	1	BRCA2	cisplatin	homology
sample31	2	117896767	DEL	3.2	C	-	12	0.333	1	BRCA2	cisplatin	no homology
sample31	4	6876578	DEL	2.37	G	-	21	0.333	0.955	BRCA2	cisplatin	repeat
sample31	13	11955350	DEL	5.21	CG	-	23	0.565	1	BRCA2	cisplatin	homology
sample31	4	16940592	DEL	4.37	C	-	25	0.48	1	BRCA2	cisplatin	no homology
sample31	4	6484782	DEL	1.68	AGCTGGCTGG	-	17	0.412	0.941	BRCA2	cisplatin	homology
sample31	2	98810476	DEL	2.51	G	-	35	0.257	0.974	BRCA2	cisplatin	no homology
sample31	4	43298551	DEL	1.99	C	-	6	0.5	1	BRCA2	cisplatin	no homology
sample31	6	18736587	DEL	3.9	G	-	22	0.636	0.944	BRCA2	cisplatin	no homology
sample31	2	94653874	DEL	1.82	G	-	13	0.308	1	BRCA2	cisplatin	no homology
sample31	7	14134869	DEL	3.61	ATG	-	23	0.391	1	BRCA2	cisplatin	repeat
sample31	1	132560187	DEL	2.6	CA	-	33	0.333	1	BRCA2	cisplatin	no homology
sample31	3	20848253	DEL	3.43	C	-	23	0.435	1	BRCA2	cisplatin	no homology
sample31	20	12118729	DEL	3.3	CAAC	-	31	0.355	0.971	BRCA2	cisplatin	no homology
sample31	22	1141701	DEL	3.71	C	-	9	0.556	1	BRCA2	cisplatin	repeat
sample31	7	10190820	DEL	2.76	A	-	27	0.444	0.952	BRCA2	cisplatin	no homology
sample31	4	40183191	DEL	3.36	G	-	25	0.4	1	BRCA2	cisplatin	no homology
sample31	5	40661686	DEL	3.18	C	-	21	0.429	0.955	BRCA2	cisplatin	repeat
sample31	6	2901699	DEL	3.21	AG	-	26	0.538	1	BRCA2	cisplatin	no homology
sample31	4	46633912	DEL	3.91	CC	-	29	0.552	1	BRCA2	cisplatin	no homology
sample31	3	54950570	DEL	6.42	G	-	24	0.542	0.978	BRCA2	cisplatin	repeat
sample31	1	134419287	DEL	2.01	A	-	28	0.286	1	BRCA2	cisplatin	repeat
sample31	Z	51894697	DEL	3.59	GAACTCAG	-	8	0.75	1	BRCA2	cisplatin	homology
sample31	2	38823091	DEL	3.99	CTAA	-	25	0.4	0.964	BRCA2	cisplatin	no homology
sample31	2	78658503	DEL	4.54	ACTTTGA	-	47	0.383	1	BRCA2	cisplatin	homology
sample31	7	3294421	DEL	6.55	AC	-	27	0.704	1	BRCA2	cisplatin	homology
sample31	8	5258232	DEL	4.26	CA	-	27	0.407	0.974	BRCA2	cisplatin	no homology
sample31	6	13171460	DEL	3.68	G	-	24	0.542	1	BRCA2	cisplatin	repeat
sample31	2	34293648	DEL	4.46	C	-	23	0.522	0.958	BRCA2	cisplatin	repeat
sample31	2	45511085	DEL	4.84	G	-	33	0.333	1	BRCA2	cisplatin	repeat
sample31	14	3464231	DEL	4.35	AGAGAGCAGGGC	-	23	0.435	1	BRCA2	cisplatin	homology
sample31	1	20739112	DEL	5.46	AG	-	23	0.565	0.964	BRCA2	cisplatin	no homology
sample31	9	10423710	DEL	2	C	-	18	0.389	0.95	BRCA2	cisplatin	repeat
sample31	2	148064798	DEL	2.95	C	-	40	0.275	1	BRCA2	cisplatin	repeat
sample31	2	135955250	DEL	4.43	C	-	30	0.367	1	BRCA2	cisplatin	no homology
sample31	2	25437162	DEL	4.41	GG	-	17	0.471	0.968	BRCA2	cisplatin	no homology
sample31	1	42031236	DEL	1.87	C	-	18	0.333	1	BRCA2	cisplatin	no homology
sample31	1	23735447	DEL	2.41	TCA	-	14	0.5	1	BRCA2	cisplatin	repeat
sample31	3	1504069	DEL	2.41	C	-	23	0.391	0.933	BRCA2	cisplatin	repeat
sample31	1	178969303	DEL	5.58	A	-	27	0.556	1	BRCA2	cisplatin	no homology
sample31	1	129177239	DEL	1.68	C	-	27	0.333	0.952	BRCA2	cisplatin	no homology
sample31	1	140427297	DEL	2.47	GAAAATCAGAGAG	-	15	0.4	1	BRCA2	cisplatin	homology
sample31	2	75863362	DEL	2.92	AGTTTC	-	44	0.25	1	BRCA2	cisplatin	homology
sample31	4	27161163	DEL	1.73	G	-	18	0.389	1	BRCA2	cisplatin	repeat
sample31	4	83348956	DEL	6.99	G	-	34	0.588	1	BRCA2	cisplatin	no homology
sample31	4	41451809	DEL	2.13	GCACACTGC	-	15	0.267	1	BRCA2	cisplatin	no homology
sample31	2	54536378	DEL	3.21	ATAA	-	25	0.32	1	BRCA2	cisplatin	no homology
sample31	1	34486804	DEL	2.41	C	-	24	0.458	1	BRCA2	cisplatin	no homology
sample31	9	3025810	DEL	6.28	TC	-	22	0.591	1	BRCA2	cisplatin	repeat
sample31	1	62486678	DEL	5.8	C	-	21	0.571	1	BRCA2	cisplatin	repeat
sample31	2	21077198	DEL	4.78	GA	-	22	0.455	1	BRCA2	cisplatin	repeat
sample31	1	20926245	DEL	2.45	T	-	12	0.417	1	BRCA2	cisplatin	no homology
sample31	5	44973119	DEL	5.06	G	-	17	0.588	1	BRCA2	cisplatin	repeat
sample31	5	17626785	DEL	4.38	A	-	28	0.464	0.958	BRCA2	cisplatin	repeat
sample31	4	40585980	DEL	2.42	T	-	18	0.389	1	BRCA2	cisplatin	no homology
sample31	3	6194452	DEL	4.47	C	-	27	0.556	1	BRCA2	cisplatin	no homology
sample31	2	37852901	DEL	4.24	C	-	28	0.393	1	BRCA2	cisplatin	no homology
sample31	2	16622721	DEL	2.3	C	-	13	0.385	0.963	BRCA2	cisplatin	no homology
sample31	2	120734794	DEL	4.17	C	-	45	0.267	0.983	BRCA2	cisplatin	no homology
sample31	4	77030913	DEL	4.52	G	-	35	0.514	1	BRCA2	cisplatin	repeat
sample31	Z	30286201	DEL	6.95	C	-	14	1	1	BRCA2	cisplatin	repeat
sample31	7	31262672	DEL	3.48	G	-	14	0.429	1	BRCA2	cisplatin	no homology
sample31	1	99120986	DEL	3.72	G	-	12	0.417	1	BRCA2	cisplatin	no homology
sample31	Z	78799945	DEL	6.95	GCACAG	-	15	0.933	1	BRCA2	cisplatin	no homology
sample31	3	47400108	DEL	4.95	A	-	30	0.467	0.966	BRCA2	cisplatin	repeat
sample31	1	24474971	DEL	1.61	TGCTCACACCAGCCTG	-	7	0.429	0.947	BRCA2	cisplatin	homology
sample31	14	1429969	DEL	3.02	TGGGA	-	35	0.314	0.962	BRCA2	cisplatin	homology
sample31	7	19296623	DEL	2.64	C	-	32	0.375	0.96	BRCA2	cisplatin	no homology
sample31	1	162597729	DEL	1.88	A	-	15	0.267	1	BRCA2	cisplatin	no homology
sample31	20	2793321	DEL	4.86	G	-	33	0.424	1	BRCA2	cisplatin	no homology
sample31	11	8414461	DEL	7.47	AG	-	25	0.56	1	BRCA2	cisplatin	homology
sample31	4	53000721	DEL	2.23	AACAGGAAG	-	21	0.333	1	BRCA2	cisplatin	homology
sample31	2	132071122	DEL	3.51	G	-	41	0.268	1	BRCA2	cisplatin	no homology
sample31	13	2041110	DEL	6.1	C	-	32	0.531	1	BRCA2	cisplatin	repeat
sample31	Z	56690557	DEL	4.59	C	-	7	1	1	BRCA2	cisplatin	no homology
sample31	1	123034368	DEL	4.92	TC	-	28	0.607	1	BRCA2	cisplatin	repeat
sample31	5	59407498	DEL	3.37	GG	-	25	0.4	1	BRCA2	cisplatin	no homology
sample31	4	50367033	DEL	4.77	GA	-	28	0.429	0.968	BRCA2	cisplatin	repeat
sample31	1	190031752	DEL	4.14	GG	-	34	0.559	0.952	BRCA2	cisplatin	no homology
sample31	14	14070816	DEL	4.96	C	-	36	0.444	1	BRCA2	cisplatin	no homology
sample31	2	136266390	DEL	3.43	C	-	32	0.375	1	BRCA2	cisplatin	no homology
sample31	2	105764756	DEL	3.49	CC	-	25	0.32	1	BRCA2	cisplatin	no homology
sample31	1	185844972	DEL	1.73	C	-	22	0.318	1	BRCA2	cisplatin	repeat
sample31	3	97547509	DEL	3.12	G	-	27	0.481	1	BRCA2	cisplatin	repeat
sample31	5	12360848	DEL	3.16	C	-	40	0.4	1	BRCA2	cisplatin	no homology
sample34	8	6712335	DEL	1.64	G	-	6	0.333	1	KU70	mock	repeat
sample34	27	1504923	DEL	1.78	C	-	6	0.333	0.957	KU70	mock	repeat
sample34	13	4298351	DEL	1.75	TG	-	19	0.368	1	KU70	mock	repeat
sample34	1	21465249	DEL	2.07	T	-	7	0.286	0.977	KU70	mock	repeat
sample35	9	21258010	DEL	3.47	CTT	-	29	0.483	0.952	KU70	mock	homology
sample35	2	23905224	DEL	4.79	TG	-	29	0.379	1	KU70	mock	repeat
sample37	1	63689004	DEL	2.7	A	-	8	0.375	0.974	KU70	mock	repeat
sample38	5	20477104	DEL	2.91	G	-	20	0.3	0.968	KU70	cisplatin	no homology
sample38	2	132424018	DEL	5.36	G	-	26	0.423	1	KU70	cisplatin	no homology
sample38	4	22612602	DEL	2.27	AC	-	13	0.385	1	KU70	cisplatin	repeat
sample38	2	65206155	DEL	2.52	C	-	17	0.235	1	KU70	cisplatin	no homology
sample38	6	4612471	DEL	1.87	C	-	24	0.292	0.96	KU70	cisplatin	repeat
sample38	1	152845069	DEL	2.02	C	-	14	0.286	0.955	KU70	cisplatin	no homology
sample38	14	1544175	DEL	1.86	T	-	14	0.286	1	KU70	cisplatin	repeat
sample38	2	25509892	DEL	2.05	G	-	23	0.217	1	KU70	cisplatin	repeat
sample38	2	9175428	DEL	2.34	G	-	27	0.222	1	KU70	cisplatin	no homology
sample38	1	116310751	DEL	1.7	AG	-	20	0.4	1	KU70	cisplatin	no homology
sample38	1	111640297	DEL	2.68	T	-	34	0.294	1	KU70	cisplatin	no homology
sample38	5	49800057	DEL	4.63	CC	-	23	0.478	1	KU70	cisplatin	homology
sample38	Z	76386762	DEL	1.63	T	-	7	0.286	0.969	KU70	cisplatin	repeat
sample38	1	73579914	DEL	2.87	G	-	12	0.417	1	KU70	cisplatin	repeat
sample38	3	75504780	DEL	4.25	G	-	25	0.4	1	KU70	cisplatin	no homology
sample38	4	7079548	DEL	2.09	C	-	23	0.348	1	KU70	cisplatin	no homology
sample38	5	30262897	DEL	1.84	C	-	10	0.4	1	KU70	cisplatin	repeat
sample38	13	8050245	DEL	2.65	G	-	18	0.278	1	KU70	cisplatin	repeat
sample38	11	16057850	DEL	3.95	GG	-	22	0.364	0.98	KU70	cisplatin	no homology
sample38	2	20019575	DEL	4.44	C	-	27	0.333	0.977	KU70	cisplatin	no homology
sample38	1	7519430	DEL	2.98	C	-	22	0.5	0.952	KU70	cisplatin	repeat
sample38	1	90392653	DEL	2.86	CC	-	20	0.35	0.971	KU70	cisplatin	no homology
sample38	4	9915040	DEL	1.88	T	-	19	0.316	1	KU70	cisplatin	repeat
sample38	12	14893673	DEL	1.71	C	-	23	0.304	1	KU70	cisplatin	no homology
sample38	7	20589200	DEL	1.95	C	-	14	0.286	0.971	KU70	cisplatin	no homology
sample38	4	16098642	DEL	2.56	C	-	19	0.474	1	KU70	cisplatin	repeat
sample38	5	50483172	DEL	1.81	C	-	26	0.231	1	KU70	cisplatin	repeat
sample38	3	86869468	DEL	1.83	T	-	23	0.261	1	KU70	cisplatin	no homology
sample38	2	19120012	DEL	2.45	TA	-	37	0.216	1	KU70	cisplatin	homology
sample38	Z	72133378	DEL	2.04	A	-	8	0.5	1	KU70	cisplatin	repeat
sample38	1	116769898	DEL	2.94	AG	-	11	0.455	0.955	KU70	cisplatin	homology
sample38	13	678519	DEL	2.61	C	-	22	0.364	1	KU70	cisplatin	no homology
sample38	10	3806846	DEL	2.17	TCGGTAGAAGTGAATTTCT	-	21	0.333	1	KU70	cisplatin	homology
sample38	1	184725110	DEL	1.74	C	-	13	0.231	1	KU70	cisplatin	repeat
sample39	13	2789009	DEL	5.5	GG	-	26	0.615	1	KU70	cisplatin	no homology
sample39	5	11668399	DEL	2.81	C	-	41	0.317	1	KU70	cisplatin	no homology
sample39	7	722417	DEL	3.58	C	-	27	0.444	0.955	KU70	cisplatin	repeat
sample39	2	53108737	DEL	3.62	T	-	36	0.5	0.952	KU70	cisplatin	repeat
sample39	3	61363042	DEL	3.09	G	-	20	0.45	1	KU70	cisplatin	repeat
sample39	2	108392684	DEL	3.3	G	-	28	0.357	1	KU70	cisplatin	repeat
sample39	3	94352934	DEL	3.17	G	-	20	0.5	0.96	KU70	cisplatin	repeat
sample39	10	11014409	DEL	3.21	A	-	24	0.542	0.933	KU70	cisplatin	repeat
sample39	1	163681987	DEL	3.18	G	-	21	0.429	1	KU70	cisplatin	repeat
sample39	3	89620734	DEL	2.68	AG	-	19	0.526	0.941	KU70	cisplatin	homology
sample39	2	129743118	DEL	5.31	CC	-	33	0.394	1	KU70	cisplatin	no homology
sample39	4	49574236	DEL	4.69	G	-	17	0.588	1	KU70	cisplatin	no homology
sample39	3	110001872	DEL	5.39	TC	-	27	0.481	1	KU70	cisplatin	repeat
sample39	2	80341610	DEL	3.17	C	-	35	0.343	0.971	KU70	cisplatin	repeat
sample39	2	96373701	DEL	3.62	A	-	32	0.344	1	KU70	cisplatin	no homology
sample39	10	7808663	DEL	4.98	T	-	34	0.5	0.958	KU70	cisplatin	no homology
sample39	3	90200722	DEL	2.99	C	-	18	0.389	1	KU70	cisplatin	repeat
sample39	9	2262807	DEL	9.03	A	-	39	0.564	1	KU70	cisplatin	repeat
sample39	1	183212429	DEL	4.33	A	-	22	0.545	1	KU70	cisplatin	repeat
sample39	2	94112846	DEL	3.59	GA	-	38	0.395	1	KU70	cisplatin	repeat
sample39	3	1522423	DEL	3.1	AA	-	39	0.564	1	KU70	cisplatin	no homology
sample39	24	4671010	DEL	6.02	G	-	67	0.284	0.983	KU70	cisplatin	no homology
sample39	2	107924378	DEL	1.75	CC	-	19	0.368	1	KU70	cisplatin	no homology
sample39	20	552420	DEL	4.72	C	-	41	0.488	0.955	KU70	cisplatin	no homology
sample39	1	7038151	DEL	5.93	C	-	28	0.571	0.962	KU70	cisplatin	repeat
sample39	15	10307467	DEL	4.29	TC	-	40	0.45	1	KU70	cisplatin	repeat
sample39	4	14402703	DEL	1.94	C	-	19	0.368	0.95	KU70	cisplatin	repeat
sample39	2	90575318	DEL	2.83	G	-	35	0.257	1	KU70	cisplatin	repeat
sample39	1	78262501	DEL	7.64	C	-	32	0.594	0.975	KU70	cisplatin	repeat
sample39	1	23874661	DEL	2.53	A	-	7	0.571	1	KU70	cisplatin	repeat
sample39	5	26938698	DEL	3.2	CC	-	39	0.41	1	KU70	cisplatin	no homology
sample40	21	1256248	DEL	6.2	CC	-	29	0.517	1	KU70	cisplatin	no homology
sample40	2	35631833	DEL	3.66	G	-	40	0.325	0.97	KU70	cisplatin	repeat
sample40	20	12356875	DEL	5.07	C	-	24	0.5	1	KU70	cisplatin	repeat
sample40	1	41091567	DEL	3.9	C	-	43	0.535	0.95	KU70	cisplatin	repeat
sample40	2	87726742	DEL	5.6	T	-	30	0.467	1	KU70	cisplatin	repeat
sample40	6	2655407	DEL	2.23	AG	-	21	0.333	1	KU70	cisplatin	no homology
sample40	9	21394795	DEL	10.09	CT	-	60	0.533	1	KU70	cisplatin	no homology
sample40	2	50867742	DEL	2.86	CT	-	36	0.361	1	KU70	cisplatin	no homology
sample40	4	6110204	DEL	2.73	C	-	9	0.556	1	KU70	cisplatin	no homology
sample40	Z	9742190	DEL	6.43	A	-	11	1	1	KU70	cisplatin	repeat
sample40	1	58171367	DEL	2.79	AG	-	26	0.385	1	KU70	cisplatin	homology
sample40	1	24167693	DEL	4.68	G	-	30	0.533	1	KU70	cisplatin	repeat
sample40	7	20503575	DEL	2.79	G	-	16	0.5	1	KU70	cisplatin	repeat
sample40	1	23876717	DEL	2.22	G	-	17	0.471	1	KU70	cisplatin	repeat
sample40	2	97428877	DEL	2.07	G	-	18	0.222	1	KU70	cisplatin	repeat
sample40	2	97772762	DEL	1.88	C	-	32	0.219	0.976	KU70	cisplatin	no homology
sample40	5	39416988	DEL	4.05	CA	-	18	0.5	0.957	KU70	cisplatin	no homology
sample40	2	11996422	DEL	4.09	GGA	-	36	0.333	1	KU70	cisplatin	homology
sample40	3	49290671	DEL	1.98	A	-	27	0.444	1	KU70	cisplatin	repeat
sample40	8	17582265	DEL	5.78	G	-	37	0.514	1	KU70	cisplatin	repeat
sample40	1	24084730	DEL	2.05	G	-	17	0.353	1	KU70	cisplatin	repeat
sample40	2	78615136	DEL	2.82	C	-	34	0.265	1	KU70	cisplatin	no homology
sample40	17	7403306	DEL	4.71	G	-	51	0.49	0.963	KU70	cisplatin	repeat
sample40	1	190401883	DEL	11.1	GG	-	21	1	1	KU70	cisplatin	no homology
sample40	Z	8346848	DEL	8.11	GG	-	20	0.8	0.955	KU70	cisplatin	no homology
sample40	Z	61991683	DEL	8.38	C	-	17	1	1	KU70	cisplatin	no homology
sample40	3	89202359	DEL	4.5	AG	-	12	0.667	1	KU70	cisplatin	homology
sample40	3	13276909	DEL	7.69	AT	-	28	0.679	1	KU70	cisplatin	homology
sample40	1	82306852	DEL	4.61	G	-	14	0.571	1	KU70	cisplatin	no homology
sample40	1	162812838	DEL	3.46	G	-	15	0.6	1	KU70	cisplatin	no homology
sample40	Z	2310636	DEL	4.45	C	-	9	0.889	1	KU70	cisplatin	repeat
sample40	1	180959760	DEL	5.14	AATCATAG	-	20	0.75	0.944	KU70	cisplatin	repeat
sample40	13	12695399	DEL	3.69	C	-	54	0.5	0.947	KU70	cisplatin	repeat
sample40	Z	40202879	DEL	10.5	C	-	15	0.933	0.969	KU70	cisplatin	no homology
sample40	1	17741631	DEL	2.2	G	-	22	0.318	0.955	KU70	cisplatin	repeat
sample40	3	5362580	DEL	2.08	AG	-	26	0.269	1	KU70	cisplatin	no homology
sample40	13	10741922	DEL	7.36	A	-	25	0.56	1	KU70	cisplatin	no homology
sample40	2	28381557	DEL	2.8	T	-	29	0.31	0.958	KU70	cisplatin	no homology
sample40	1	85649828	DEL	5.86	CT	-	35	0.514	1	KU70	cisplatin	no homology
sample40	1	153986777	DEL	4.23	A	-	44	0.432	1	KU70	cisplatin	no homology
sample40	Z	69594089	DEL	5.85	T	-	10	1	1	KU70	cisplatin	no homology
sample40	2	107229327	DEL	3.39	GG	-	53	0.264	0.97	KU70	cisplatin	no homology
sample40	1	52710108	DEL	3.59	C	-	19	0.526	1	KU70	cisplatin	repeat
sample40	2	95489536	DEL	4.24	T	-	18	0.444	1	KU70	cisplatin	no homology
sample40	6	30042825	DEL	3.12	T	-	27	0.444	1	KU70	cisplatin	no homology
sample40	2	92833284	DEL	1.85	C	-	20	0.4	0.941	KU70	cisplatin	no homology
sample40	1	173112631	DEL	12.05	C	-	30	0.9	1	KU70	cisplatin	no homology
sample40	18	3087808	DEL	3.51	G	-	39	0.462	1	KU70	cisplatin	repeat
sample40	12	13062750	DEL	4.58	A	-	28	0.464	1	KU70	cisplatin	repeat
sample40	5	41674255	DEL	2.5	G	-	21	0.524	1	KU70	cisplatin	repeat
sample40	12	9615903	DEL	3.28	C	-	27	0.37	1	KU70	cisplatin	no homology
sample40	12	13957742	DEL	4.43	G	-	31	0.419	1	KU70	cisplatin	no homology
sample40	4	71732990	DEL	2.24	CC	-	17	0.471	1	KU70	cisplatin	no homology
sample40	1	136760562	DEL	1.96	CC	-	34	0.235	1	KU70	cisplatin	no homology
sample40	5	6002062	DEL	2.03	GG	-	27	0.296	1	KU70	cisplatin	no homology
sample40	6	12779759	DEL	2.51	G	-	9	0.444	1	KU70	cisplatin	no homology
sample40	2	104725050	DEL	1.81	CC	-	26	0.231	1	KU70	cisplatin	no homology
sample40	1	137875352	DEL	4.18	CC	-	33	0.455	1	KU70	cisplatin	no homology
sample42	1	191680034	DEL	1.85	GCAAGAGGAAGGCAGCTCA	-	21	0.286	1	KU70_BRCA1	mock	homology
sample42	3	10586593	DEL	1.91	CTAACAGCAGAA	-	35	0.4	1	KU70_BRCA1	mock	homology
sample42	3	66056169	DEL	3.1	A	-	29	0.414	0.96	KU70_BRCA1	mock	no homology
sample42	3	89434052	DEL	2.34	T	-	16	0.438	1	KU70_BRCA1	mock	repeat
sample42	2	147118420	DEL	1.8	T	-	40	0.225	1	KU70_BRCA1	mock	repeat
sample42	3	24912237	DEL	2.47	AT	-	22	0.455	1	KU70_BRCA1	mock	homology
sample42	15	10318428	DEL	3.28	AAATAATGAGCAGGT	-	20	0.35	0.966	KU70_BRCA1	mock	no homology
sample42	6	16932339	DEL	3.55	T	-	18	0.444	1	KU70_BRCA1	mock	repeat
sample42	2	73533769	DEL	3.49	T	-	23	0.348	1	KU70_BRCA1	mock	repeat
sample43	8	27920439	DEL	1.63	C	-	8	0.25	1	KU70_BRCA1	mock	repeat
sample43	21	5899523	DEL	5.83	G	-	26	0.538	1	KU70_BRCA1	mock	repeat
sample43	3	63134294	DEL	2.96	A	-	15	0.533	1	KU70_BRCA1	mock	repeat
sample43	5	30412925	DEL	1.67	T	-	23	0.348	1	KU70_BRCA1	mock	repeat
sample43	3	72058231	DEL	1.62	C	-	19	0.316	0.952	KU70_BRCA1	mock	no homology
sample44	Z	38993099	DEL	3.11	GTTA	-	8	0.875	1	KU70_BRCA1	mock	homology
sample44	7	1538196	DEL	5.57	G	-	22	0.545	1	KU70_BRCA1	mock	no homology
sample44	12	5274753	DEL	2.84	AGCTGGG	-	23	0.478	1	KU70_BRCA1	mock	homology
sample44	11	18015853	DEL	4.09	G	-	45	0.467	0.96	KU70_BRCA1	mock	repeat
sample44	1	142612617	DEL	3.45	C	-	16	0.5	1	KU70_BRCA1	mock	no homology
sample44	3	94080297	DEL	2.39	A	-	15	0.6	1	KU70_BRCA1	mock	no homology
sample44	1	26505151	DEL	4.28	T	-	17	0.588	1	KU70_BRCA1	mock	repeat
sample44	1	51350047	DEL	2.3	G	-	17	0.294	0.955	KU70_BRCA1	mock	repeat
sample45	8	20144104	DEL	7.96	C	-	36	0.611	0.967	KU70_BRCA1	cisplatin	no homology
sample45	2	143827945	DEL	1.82	TG	-	39	0.282	1	KU70_BRCA1	cisplatin	no homology
sample45	1	4766603	DEL	3.99	TC	-	13	0.538	0.958	KU70_BRCA1	cisplatin	homology
sample45	4	70933607	DEL	3.41	C	-	14	0.429	1	KU70_BRCA1	cisplatin	repeat
sample45	1	105533312	DEL	3.59	C	-	29	0.379	1	KU70_BRCA1	cisplatin	no homology
sample45	24	6135789	DEL	4.55	AC	-	49	0.286	1	KU70_BRCA1	cisplatin	repeat
sample45	7	21562865	DEL	6.53	A	-	35	0.514	0.97	KU70_BRCA1	cisplatin	repeat
sample45	1	120085686	DEL	3.97	G	-	28	0.536	1	KU70_BRCA1	cisplatin	no homology
sample45	Z	23195884	DEL	5.38	TG	-	17	0.941	1	KU70_BRCA1	cisplatin	no homology
sample45	7	25219907	DEL	4.05	C	-	26	0.5	1	KU70_BRCA1	cisplatin	no homology
sample45	12	14361392	DEL	5.43	G	-	18	0.611	1	KU70_BRCA1	cisplatin	repeat
sample45	4	5179805	DEL	7.47	G	-	29	0.552	0.979	KU70_BRCA1	cisplatin	repeat
sample45	5	19952667	DEL	3.15	G	-	12	0.417	1	KU70_BRCA1	cisplatin	repeat
sample45	4	73678505	DEL	2.79	C	-	19	0.368	1	KU70_BRCA1	cisplatin	no homology
sample45	2	108983115	DEL	2.6	GG	-	36	0.278	1	KU70_BRCA1	cisplatin	no homology
sample45	2	104802205	DEL	3.03	A	-	32	0.344	0.962	KU70_BRCA1	cisplatin	no homology
sample45	1	9919853	DEL	2.2	C	-	18	0.5	1	KU70_BRCA1	cisplatin	no homology
sample45	4	22108694	DEL	2.96	AGA	-	14	0.5	1	KU70_BRCA1	cisplatin	repeat
sample45	1	22975797	DEL	3.08	C	-	20	0.45	1	KU70_BRCA1	cisplatin	no homology
sample45	1	23018441	DEL	4.26	C	-	22	0.591	1	KU70_BRCA1	cisplatin	no homology
sample45	1	158303298	DEL	2.09	C	-	15	0.467	0.941	KU70_BRCA1	cisplatin	no homology
sample45	5	45452534	DEL	3.73	C	-	20	0.45	0.957	KU70_BRCA1	cisplatin	repeat
sample45	3	100489659	DEL	2.51	C	-	14	0.357	1	KU70_BRCA1	cisplatin	no homology
sample45	1	30995976	DEL	3.7	T	-	31	0.387	0.972	KU70_BRCA1	cisplatin	repeat
sample45	5	4055202	DEL	2.98	AG	-	32	0.406	1	KU70_BRCA1	cisplatin	homology
sample45	12	10109045	DEL	4.17	C	-	26	0.462	0.958	KU70_BRCA1	cisplatin	no homology
sample45	Z	52655835	DEL	5.81	G	-	8	1	1	KU70_BRCA1	cisplatin	repeat
sample45	2	122243123	DEL	3.07	T	-	22	0.318	0.966	KU70_BRCA1	cisplatin	repeat
sample45	4	62342965	DEL	3.02	TG	-	21	0.524	0.95	KU70_BRCA1	cisplatin	homology
sample45	2	125412801	DEL	3.76	G	-	47	0.362	0.962	KU70_BRCA1	cisplatin	repeat
sample45	3	20959530	DEL	6.14	A	-	27	0.556	0.966	KU70_BRCA1	cisplatin	no homology
sample45	3	10351510	DEL	2.2	A	-	34	0.412	0.944	KU70_BRCA1	cisplatin	no homology
sample45	4	63812978	DEL	3.64	T	-	15	0.533	1	KU70_BRCA1	cisplatin	no homology
sample45	4	29862658	DEL	4.91	A	-	29	0.517	0.957	KU70_BRCA1	cisplatin	no homology
sample45	1	27207868	DEL	8.59	CC	-	36	0.611	0.975	KU70_BRCA1	cisplatin	no homology
sample45	11	3833265	DEL	2.6	G	-	21	0.286	1	KU70_BRCA1	cisplatin	no homology
sample45	5	21692435	DEL	2.34	A	-	16	0.438	1	KU70_BRCA1	cisplatin	no homology
sample45	3	36339120	DEL	2.12	GG	-	21	0.381	1	KU70_BRCA1	cisplatin	homology
sample45	4	54825682	DEL	2.34	G	-	9	0.667	1	KU70_BRCA1	cisplatin	no homology
sample45	2	129913321	DEL	2.53	CC	-	39	0.282	1	KU70_BRCA1	cisplatin	no homology
sample45	3	25857021	DEL	1.83	C	-	6	0.5	1	KU70_BRCA1	cisplatin	no homology
sample45	4	88243110	DEL	4.33	C	-	26	0.423	1	KU70_BRCA1	cisplatin	no homology
sample45	8	16045348	DEL	2.59	C	-	21	0.381	1	KU70_BRCA1	cisplatin	no homology
sample45	2	76622512	DEL	3.46	G	-	18	0.389	1	KU70_BRCA1	cisplatin	repeat
sample45	12	6511136	DEL	2.24	C	-	17	0.294	1	KU70_BRCA1	cisplatin	repeat
sample45	2	115534805	DEL	3.54	CC	-	43	0.326	1	KU70_BRCA1	cisplatin	no homology
sample45	2	25365730	DEL	5.14	G	-	15	0.6	0.972	KU70_BRCA1	cisplatin	no homology
sample45	1	130582108	DEL	3.27	CC	-	16	0.562	1	KU70_BRCA1	cisplatin	no homology
sample45	3	70495727	DEL	5.46	T	-	22	0.727	0.95	KU70_BRCA1	cisplatin	repeat
sample45	2	91054010	DEL	2.51	CT	-	29	0.276	1	KU70_BRCA1	cisplatin	no homology
sample45	3	3979393	DEL	3.61	C	-	31	0.355	1	KU70_BRCA1	cisplatin	no homology
sample45	4	70697960	DEL	2.2	CGG	-	22	0.318	1	KU70_BRCA1	cisplatin	homology
sample45	1	96748152	DEL	6.97	C	-	10	0.9	1	KU70_BRCA1	cisplatin	no homology
sample45	8	10164460	DEL	3.68	G	-	15	0.467	1	KU70_BRCA1	cisplatin	repeat
sample45	2	55256634	DEL	3.14	C	-	33	0.303	1	KU70_BRCA1	cisplatin	repeat
sample45	2	16448415	DEL	4.29	A	-	26	0.385	1	KU70_BRCA1	cisplatin	no homology
sample45	7	10079906	DEL	2.04	C	-	24	0.458	1	KU70_BRCA1	cisplatin	no homology
sample45	4	56131387	DEL	2.95	T	-	19	0.368	1	KU70_BRCA1	cisplatin	no homology
sample45	9	18093933	DEL	2.11	CC	-	16	0.312	1	KU70_BRCA1	cisplatin	no homology
sample45	2	132858387	DEL	1.67	G	-	28	0.25	1	KU70_BRCA1	cisplatin	repeat
sample45	2	27824161	DEL	2.15	T	-	42	0.238	0.962	KU70_BRCA1	cisplatin	no homology
sample45	2	28992497	DEL	2.55	C	-	38	0.289	1	KU70_BRCA1	cisplatin	repeat
sample45	Z	17896607	DEL	5.69	CC	-	7	1	1	KU70_BRCA1	cisplatin	no homology
sample45	3	78036891	DEL	4.23	A	-	21	0.714	1	KU70_BRCA1	cisplatin	no homology
sample45	20	3310438	DEL	2.52	G	-	27	0.296	1	KU70_BRCA1	cisplatin	no homology
sample45	21	1189349	DEL	8.41	C	-	11	1	1	KU70_BRCA1	cisplatin	no homology
sample45	24	4078416	DEL	5.54	G	-	58	0.293	1	KU70_BRCA1	cisplatin	no homology
sample45	1	83260714	DEL	1.68	C	-	14	0.286	1	KU70_BRCA1	cisplatin	no homology
sample45	1	70331689	DEL	6.33	C	-	28	0.536	1	KU70_BRCA1	cisplatin	repeat
sample45	5	32407242	DEL	3.51	CA	-	9	0.667	1	KU70_BRCA1	cisplatin	repeat
sample45	2	103326810	DEL	1.99	A	-	40	0.225	0.972	KU70_BRCA1	cisplatin	no homology
sample45	1	52967439	DEL	1.66	G	-	5	0.4	1	KU70_BRCA1	cisplatin	repeat
sample45	3	53860038	DEL	5.04	GG	-	33	0.394	1	KU70_BRCA1	cisplatin	no homology
sample45	3	46470443	DEL	9.96	C	-	27	0.778	0.967	KU70_BRCA1	cisplatin	no homology
sample45	1	23014227	DEL	3.54	C	-	20	0.5	1	KU70_BRCA1	cisplatin	no homology
sample45	3	52283577	DEL	3.14	A	-	13	0.538	1	KU70_BRCA1	cisplatin	no homology
sample45	1	186576725	DEL	5.29	C	-	17	0.588	1	KU70_BRCA1	cisplatin	no homology
sample45	10	4815574	DEL	3.09	AG	-	20	0.45	1	KU70_BRCA1	cisplatin	repeat
sample45	19	1961759	DEL	4.36	G	-	29	0.448	1	KU70_BRCA1	cisplatin	no homology
sample45	1	94437054	DEL	3.74	C	-	23	0.522	1	KU70_BRCA1	cisplatin	repeat
sample46	20	12195498	DEL	2.25	C	-	39	0.256	0.969	KU70_BRCA1	cisplatin	repeat
sample46	5	4674468	DEL	2.42	G	-	18	0.5	0.944	KU70_BRCA1	cisplatin	repeat
sample46	1	15885086	DEL	2.76	GG	-	27	0.37	1	KU70_BRCA1	cisplatin	no homology
sample46	14	1567824	DEL	1.74	G	-	20	0.5	1	KU70_BRCA1	cisplatin	repeat
sample46	7	1323965	DEL	4.43	C	-	20	0.5	1	KU70_BRCA1	cisplatin	no homology
sample46	1	23204607	DEL	5.95	C	-	29	0.552	0.966	KU70_BRCA1	cisplatin	repeat
sample46	2	99971139	DEL	4.34	C	-	34	0.441	0.971	KU70_BRCA1	cisplatin	no homology
sample46	Z	52036241	DEL	5.18	A	-	11	1	1	KU70_BRCA1	cisplatin	no homology
sample46	1	116108554	DEL	3.18	G	-	27	0.519	1	KU70_BRCA1	cisplatin	no homology
sample46	5	34937266	DEL	3.11	GGCACAAAAATGAACCAC	-	23	0.348	1	KU70_BRCA1	cisplatin	homology
sample46	1	63842452	DEL	4.08	G	-	26	0.5	1	KU70_BRCA1	cisplatin	no homology
sample46	5	1351075	DEL	2.59	G	-	19	0.474	1	KU70_BRCA1	cisplatin	repeat
sample46	4	30309731	DEL	3.5	C	-	24	0.375	0.962	KU70_BRCA1	cisplatin	no homology
sample46	Z	4644031	DEL	7.19	CTGCAGAAGA	-	11	1	1	KU70_BRCA1	cisplatin	homology
sample46	2	143357988	DEL	4.71	C	-	39	0.359	1	KU70_BRCA1	cisplatin	no homology
sample46	9	19768350	DEL	4.02	G	-	20	0.45	1	KU70_BRCA1	cisplatin	no homology
sample46	6	14196853	DEL	2.33	TGTGTGTGT	-	21	0.429	0.952	KU70_BRCA1	cisplatin	no homology
sample46	2	115401560	DEL	3.49	GG	-	52	0.25	0.973	KU70_BRCA1	cisplatin	no homology
sample46	4	62382360	DEL	2.55	G	-	33	0.424	1	KU70_BRCA1	cisplatin	no homology
sample46	1	34993811	DEL	1.71	A	-	15	0.4	0.947	KU70_BRCA1	cisplatin	repeat
sample46	6	21016634	DEL	3.82	C	-	18	0.444	0.962	KU70_BRCA1	cisplatin	repeat
sample46	4	24292796	DEL	3.94	C	-	29	0.517	1	KU70_BRCA1	cisplatin	no homology
sample46	6	489886	DEL	2.85	C	-	22	0.5	1	KU70_BRCA1	cisplatin	repeat
sample46	18	6077502	DEL	4.08	TC	-	17	0.471	1	KU70_BRCA1	cisplatin	homology
sample46	4	21133180	DEL	6.74	C	-	11	0.727	0.981	KU70_BRCA1	cisplatin	no homology
sample46	2	1655232	DEL	3.02	T	-	35	0.314	1	KU70_BRCA1	cisplatin	repeat
sample46	1	97140670	DEL	5.39	G	-	23	0.696	1	KU70_BRCA1	cisplatin	no homology
sample46	9	3063032	DEL	5.14	GG	-	24	0.542	0.969	KU70_BRCA1	cisplatin	no homology
sample46	4	7071885	DEL	4.15	G	-	24	0.5	1	KU70_BRCA1	cisplatin	repeat
sample46	5	58545425	DEL	2.09	T	-	29	0.517	1	KU70_BRCA1	cisplatin	no homology
sample46	2	39096936	DEL	2.86	CC	-	32	0.344	0.969	KU70_BRCA1	cisplatin	no homology
sample46	17	2944000	DEL	5.29	T	-	17	0.588	1	KU70_BRCA1	cisplatin	no homology
sample46	1	97281668	DEL	2.63	G	-	18	0.5	1	KU70_BRCA1	cisplatin	no homology
sample46	4	11910493	DEL	4.02	C	-	27	0.481	1	KU70_BRCA1	cisplatin	repeat
sample46	2	79396824	DEL	2.75	T	-	37	0.243	1	KU70_BRCA1	cisplatin	no homology
sample46	2	114583654	DEL	2.67	AC	-	52	0.288	1	KU70_BRCA1	cisplatin	homology
sample46	3	31527230	DEL	4.15	A	-	33	0.455	1	KU70_BRCA1	cisplatin	repeat
sample46	1	92056794	DEL	2.34	TGCCTGAGACTGTGAACTGCTAATAGCC	-	11	0.364	0.955	KU70_BRCA1	cisplatin	homology
sample46	7	28860919	DEL	3.25	G	-	24	0.5	1	KU70_BRCA1	cisplatin	repeat
sample46	9	16054060	DEL	2.91	A	-	17	0.353	0.958	KU70_BRCA1	cisplatin	no homology
sample46	7	5034182	DEL	5.08	CA	-	22	0.545	1	KU70_BRCA1	cisplatin	no homology
sample46	2	3666491	DEL	4.32	C	-	42	0.381	1	KU70_BRCA1	cisplatin	no homology
sample46	3	98288666	DEL	5.5	A	-	20	0.65	0.963	KU70_BRCA1	cisplatin	repeat
sample46	7	1857048	DEL	4.88	G	-	29	0.517	1	KU70_BRCA1	cisplatin	no homology
sample46	5	54964325	DEL	6.87	G	-	36	0.583	1	KU70_BRCA1	cisplatin	no homology
sample46	10	6729291	DEL	5.23	C	-	15	0.667	1	KU70_BRCA1	cisplatin	no homology
sample46	Z	70095380	DEL	5.53	G	-	15	1	1	KU70_BRCA1	cisplatin	repeat
sample46	3	60840781	DEL	3.26	C	-	16	0.438	1	KU70_BRCA1	cisplatin	no homology
sample46	4	81253044	DEL	3.19	CC	-	16	0.562	1	KU70_BRCA1	cisplatin	no homology
sample46	2	67573544	DEL	1.86	GA	-	16	0.312	0.96	KU70_BRCA1	cisplatin	repeat
sample46	2	56797875	DEL	6.25	T	-	39	0.41	1	KU70_BRCA1	cisplatin	repeat
sample46	10	6794545	DEL	4.41	C	-	28	0.536	1	KU70_BRCA1	cisplatin	repeat
sample46	1	69799595	DEL	2.52	G	-	15	0.333	1	KU70_BRCA1	cisplatin	repeat
sample46	2	73605308	DEL	1.8	C	-	26	0.231	1	KU70_BRCA1	cisplatin	repeat
sample46	3	48284351	DEL	2.88	TT	-	24	0.417	1	KU70_BRCA1	cisplatin	repeat
sample46	3	6013291	DEL	3.27	T	-	23	0.522	1	KU70_BRCA1	cisplatin	repeat
sample46	4	702389	DEL	5.04	T	-	21	0.476	1	KU70_BRCA1	cisplatin	no homology
sample46	21	6046298	DEL	3.4	C	-	32	0.375	1	KU70_BRCA1	cisplatin	no homology
sample46	2	26207429	DEL	2.01	G	-	19	0.316	1	KU70_BRCA1	cisplatin	repeat
sample46	1	17719651	DEL	3.57	G	-	28	0.536	1	KU70_BRCA1	cisplatin	repeat
sample46	1	110519109	DEL	3.98	G	-	27	0.556	0.952	KU70_BRCA1	cisplatin	repeat
sample46	1	56295708	DEL	5.63	C	-	34	0.618	1	KU70_BRCA1	cisplatin	no homology
sample47	1	174557568	DEL	6.8	C	-	35	0.6	1	KU70_BRCA1	cisplatin	repeat
sample47	1	137455166	DEL	2.71	A	-	18	0.444	1	KU70_BRCA1	cisplatin	no homology
sample47	3	98116128	DEL	2.41	CC	-	42	0.405	0.944	KU70_BRCA1	cisplatin	no homology
sample47	3	93323243	DEL	4.69	G	-	22	0.5	1	KU70_BRCA1	cisplatin	no homology
sample47	6	32813173	DEL	6.13	C	-	32	0.562	0.963	KU70_BRCA1	cisplatin	no homology
sample47	10	15595418	DEL	2.52	G	-	21	0.429	1	KU70_BRCA1	cisplatin	repeat
sample47	Z	31597881	DEL	4.94	CC	-	8	1	1	KU70_BRCA1	cisplatin	no homology
sample47	1	55858581	DEL	3.64	T	-	18	0.556	1	KU70_BRCA1	cisplatin	no homology
sample47	13	4298919	DEL	3.31	C	-	22	0.5	1	KU70_BRCA1	cisplatin	no homology
sample47	3	19802380	DEL	1.99	C	-	17	0.412	0.944	KU70_BRCA1	cisplatin	no homology
sample47	14	10980404	DEL	3.13	AAG	-	26	0.462	1	KU70_BRCA1	cisplatin	homology
sample47	1	75830025	DEL	3.07	T	-	25	0.32	1	KU70_BRCA1	cisplatin	repeat
sample47	1	163896043	DEL	2.35	A	-	10	0.4	1	KU70_BRCA1	cisplatin	repeat
sample47	1	21368727	DEL	3.23	G	-	25	0.44	1	KU70_BRCA1	cisplatin	no homology
sample47	1	67404154	DEL	2.07	C	-	23	0.348	0.933	KU70_BRCA1	cisplatin	no homology
sample47	1	170437948	DEL	1.69	AGTCACACTGAT	-	28	0.321	0.95	KU70_BRCA1	cisplatin	homology
sample47	3	13740438	DEL	6.1	T	-	32	0.562	0.964	KU70_BRCA1	cisplatin	repeat
sample47	2	52554617	DEL	2.8	GGG	-	39	0.256	0.976	KU70_BRCA1	cisplatin	no homology
sample47	Z	50333919	DEL	7.6	CT	-	15	0.933	1	KU70_BRCA1	cisplatin	no homology
sample47	17	2820644	DEL	1.94	A	-	15	0.4	1	KU70_BRCA1	cisplatin	no homology
sample47	2	144647905	DEL	2.34	AG	-	22	0.273	1	KU70_BRCA1	cisplatin	repeat
sample47	Z	4176673	DEL	3.16	A	-	9	1	1	KU70_BRCA1	cisplatin	no homology
sample47	1	121925935	DEL	4.08	CT	-	21	0.524	1	KU70_BRCA1	cisplatin	repeat
sample47	2	28213674	DEL	3.02	C	-	20	0.3	1	KU70_BRCA1	cisplatin	no homology
sample47	2	79453439	DEL	3.47	C	-	41	0.366	1	KU70_BRCA1	cisplatin	no homology
sample47	18	9036701	DEL	4.18	C	-	27	0.519	0.963	KU70_BRCA1	cisplatin	repeat
sample47	4	87542281	DEL	3.38	GG	-	13	0.538	1	KU70_BRCA1	cisplatin	homology
sample47	12	14895074	DEL	7.09	GG	-	20	0.7	1	KU70_BRCA1	cisplatin	no homology
sample47	2	85552136	DEL	5.28	G	-	42	0.381	1	KU70_BRCA1	cisplatin	no homology
sample47	2	31972349	DEL	4.7	C	-	33	0.364	1	KU70_BRCA1	cisplatin	repeat
sample47	1	74968014	DEL	2	C	-	19	0.368	0.96	KU70_BRCA1	cisplatin	repeat
sample47	18	615328	DEL	4.72	C	-	40	0.475	1	KU70_BRCA1	cisplatin	repeat
sample47	8	9749795	DEL	2.96	C	-	15	0.533	1	KU70_BRCA1	cisplatin	no homology
sample47	11	13878775	DEL	2.3	G	-	18	0.278	1	KU70_BRCA1	cisplatin	repeat
sample47	8	1726118	DEL	4.77	T	-	17	0.529	0.964	KU70_BRCA1	cisplatin	no homology
sample47	1	148942956	DEL	3.22	T	-	15	0.467	1	KU70_BRCA1	cisplatin	no homology
sample47	4	22165764	DEL	2.97	C	-	9	0.667	1	KU70_BRCA1	cisplatin	no homology
sample47	4	82624188	DEL	5.01	G	-	22	0.545	0.969	KU70_BRCA1	cisplatin	repeat
sample47	4	40890503	DEL	1.82	G	-	16	0.438	1	KU70_BRCA1	cisplatin	repeat
sample47	2	15045146	DEL	3.15	G	-	28	0.357	1	KU70_BRCA1	cisplatin	no homology
sample47	9	5888254	DEL	1.61	C	-	12	0.25	1	KU70_BRCA1	cisplatin	no homology
sample47	2	100906887	DEL	2.96	GG	-	42	0.286	0.974	KU70_BRCA1	cisplatin	no homology
sample47	Z	5575566	DEL	2.58	A	-	7	0.857	1	KU70_BRCA1	cisplatin	no homology
sample47	1	22024065	DEL	3.4	GTATATTCATCTTT	-	19	0.421	1	KU70_BRCA1	cisplatin	homology
sample47	1	63232070	DEL	1.75	A	-	7	0.286	1	KU70_BRCA1	cisplatin	repeat
sample47	7	5562322	DEL	8.89	C	-	44	0.477	0.981	KU70_BRCA1	cisplatin	repeat
sample47	4	50274398	DEL	1.95	CC	-	23	0.304	0.963	KU70_BRCA1	cisplatin	no homology
sample47	2	122747946	DEL	1.67	CC	-	19	0.211	0.955	KU70_BRCA1	cisplatin	no homology
sample47	7	25300394	DEL	4.45	C	-	23	0.565	0.963	KU70_BRCA1	cisplatin	repeat
sample47	10	16745786	DEL	4.54	C	-	20	0.6	1	KU70_BRCA1	cisplatin	repeat
sample47	2	85012646	DEL	2.61	C	-	40	0.25	1	KU70_BRCA1	cisplatin	repeat
sample47	8	22191725	DEL	2.23	C	-	12	0.417	0.952	KU70_BRCA1	cisplatin	repeat
sample47	1	22489245	DEL	3.6	GA	-	10	0.5	0.966	KU70_BRCA1	cisplatin	repeat
sample47	3	1090555	DEL	4.34	A	-	23	0.522	0.955	KU70_BRCA1	cisplatin	repeat
sample47	7	20013273	DEL	4.94	A	-	16	0.625	1	KU70_BRCA1	cisplatin	no homology
sample47	1	165908544	DEL	3.5	AA	-	27	0.481	1	KU70_BRCA1	cisplatin	no homology
sample47	5	18366636	DEL	5.18	G	-	17	0.588	0.962	KU70_BRCA1	cisplatin	no homology
sample47	2	84473950	DEL	2.71	C	-	37	0.243	0.967	KU70_BRCA1	cisplatin	no homology
sample47	1	6464261	DEL	2.44	C	-	24	0.417	1	KU70_BRCA1	cisplatin	no homology
sample47	17	4127309	DEL	3.95	G	-	20	0.55	1	KU70_BRCA1	cisplatin	repeat
sample47	4	7732597	DEL	1.84	C	-	17	0.235	0.957	KU70_BRCA1	cisplatin	repeat
sample47	2	92767958	DEL	2.18	A	-	21	0.238	0.977	KU70_BRCA1	cisplatin	repeat
sample47	3	59412768	DEL	1.86	CT	-	16	0.312	0.96	KU70_BRCA1	cisplatin	no homology
sample47	2	50498238	DEL	5.71	G	-	12	0.583	0.977	KU70_BRCA1	cisplatin	repeat
sample49	4	41160869	DEL	1.66	T	-	9	0.222	1	POLH	mock	repeat
sample49	4	47708507	DEL	1.65	GACTCCTT	-	11	0.273	0.947	POLH	mock	homology
sample50	Z	33778135	DEL	1.88	A	-	5	0.4	0.958	POLH	mock	repeat
sample50	3	25211934	DEL	4.44	T	-	25	0.48	0.939	POLH	mock	repeat
sample50	3	19108276	DEL	5.23	T	-	22	0.5	0.968	POLH	mock	repeat
sample50	9	10848943	DEL	3.83	TG	-	16	0.438	1	POLH	mock	repeat
sample51	5	1774281	DEL	3.78	TTTGTCATATCCAAACTGGA	-	22	0.409	1	POLH	mock	homology
sample51	6	28884368	DEL	3.4	TC	-	17	0.471	1	POLH	mock	repeat
sample51	9	6446554	DEL	1.68	G	-	8	0.25	1	POLH	mock	no homology
sample51	Z	1344892	DEL	1.64	C	-	6	0.333	1	POLH	mock	repeat
sample51	6	30994852	DEL	2.03	TT	-	17	0.412	0.947	POLH	mock	homology
sample53	1	164208866	DEL	2.08	T	-	15	0.467	0.95	POLH_BRCA1	mock	repeat
sample53	5	29613942	DEL	6.75	AAGA	-	13	0.769	1	POLH_BRCA1	mock	homology
sample53	13	6765044	DEL	2.22	AGTTGTAGCATTACAGCAGT	-	10	0.4	1	POLH_BRCA1	mock	homology
sample53	2	45037379	DEL	3.07	GTCTTTCTGGCCACACTAGTTCTGATACAAACCAGGATGTTATTC	-	46	0.304	0.971	POLH_BRCA1	mock	homology
sample53	9	15770894	DEL	2.6	C	-	21	0.476	0.95	POLH_BRCA1	mock	no homology
sample53	7	5485518	DEL	5.02	G	-	22	0.5	0.966	POLH_BRCA1	mock	repeat
sample53	6	2465145	DEL	3.47	TC	-	29	0.483	0.952	POLH_BRCA1	mock	no homology
sample53	4	77437251	DEL	2.68	AG	-	19	0.421	1	POLH_BRCA1	mock	no homology
sample53	1	27275311	DEL	4.55	A	-	21	0.714	0.941	POLH_BRCA1	mock	repeat
sample53	3	43316252	DEL	2.08	GATTATTTATGTTGT	-	15	0.467	0.95	POLH_BRCA1	mock	homology
sample53	2	91468138	DEL	2.59	C	-	26	0.269	0.975	POLH_BRCA1	mock	repeat
sample53	2	103333680	DEL	5.95	A	-	40	0.375	1	POLH_BRCA1	mock	repeat
sample53	1	46344754	DEL	3.18	C	-	22	0.409	0.955	POLH_BRCA1	mock	repeat
sample53	20	11144792	DEL	1.63	T	-	8	0.25	0.964	POLH_BRCA1	mock	repeat
sample53	2	138949171	DEL	3.04	G	-	46	0.304	1	POLH_BRCA1	mock	repeat
sample54	1	169264716	DEL	2.35	ATTCATTTAGCTTCAGAGCCTGTAAGAGTGATGATGC	-	26	0.231	1	POLH_BRCA1	mock	homology
sample54	13	14957449	DEL	2.88	CTTTCATCAGCCAAAA	-	16	0.375	0.971	POLH_BRCA1	mock	homology
sample54	15	11767902	DEL	1.93	T	-	17	0.353	1	POLH_BRCA1	mock	repeat
sample54	3	52694745	DEL	2.69	CTGTCTGAGACTT	-	19	0.421	1	POLH_BRCA1	mock	homology
sample54	Z	68852414	DEL	4.09	C	-	12	1	1	POLH_BRCA1	mock	no homology
sample54	1	97246429	DEL	3.31	ATCTT	-	22	0.5	1	POLH_BRCA1	mock	no homology
sample54	2	75959583	DEL	1.67	TAAGC	-	28	0.25	1	POLH_BRCA1	mock	repeat
sample54	2	94537136	DEL	2.3	AAAAAT	-	27	0.259	0.964	POLH_BRCA1	mock	homology
sample54	6	686968	DEL	3.4	G	-	34	0.5	0.933	POLH_BRCA1	mock	no homology
sample54	24	6167666	DEL	3.14	ACAGTGTTACATCA	-	36	0.222	1	POLH_BRCA1	mock	homology
sample55	1	173030992	DEL	2.07	TTCA	-	14	0.286	1	POLH_BRCA1	mock	no homology
sample55	1	117755605	DEL	5.35	C	-	28	0.536	1	POLH_BRCA1	mock	repeat
sample55	11	2709791	DEL	4.75	T	-	12	0.667	0.955	POLH_BRCA1	mock	repeat
sample55	10	18434992	DEL	3.02	GCTCAGC	-	26	0.269	0.98	POLH_BRCA1	mock	repeat
sample55	1	61254194	DEL	5.68	TTTCAT	-	21	0.571	1	POLH_BRCA1	mock	homology
sample55	4	4532174	DEL	9.69	TAACTTT	-	21	0.81	0.968	POLH_BRCA1	mock	homology
sample55	13	13316614	DEL	2.8	TC	-	22	0.318	1	POLH_BRCA1	mock	homology
sample55	22	679984	DEL	3.3	G	-	17	0.471	0.963	POLH_BRCA1	mock	repeat
sample57	4	27217152	DEL	2.56	T	-	19	0.474	1	POLK	mock	repeat
sample59	7	17341302	DEL	1.7	G	-	8	0.25	1	POLK	mock	repeat
sample59	4	31343329	DEL	3.6	TATGAGCA	-	25	0.52	1	POLK	mock	homology
sample61	3	39387438	DEL	3.62	AAG	-	20	0.45	1	POLK_BRCA1	mock	repeat
sample61	2	66995604	DEL	2.21	A	-	31	0.258	0.971	POLK_BRCA1	mock	repeat
sample61	3	68671045	DEL	1.74	A	-	5	0.4	1	POLK_BRCA1	mock	repeat
sample61	7	30234649	DEL	3.41	T	-	11	0.545	1	POLK_BRCA1	mock	no homology
sample61	3	88277914	DEL	1.67	A	-	7	0.286	1	POLK_BRCA1	mock	repeat
sample61	3	303150	DEL	1.95	A	-	7	0.286	0.974	POLK_BRCA1	mock	no homology
sample61	2	70402549	DEL	2.81	C	-	9	0.444	1	POLK_BRCA1	mock	repeat
sample61	11	12259179	DEL	2.61	A	-	21	0.476	0.947	POLK_BRCA1	mock	repeat
sample61	7	7043974	DEL	4.98	C	-	24	0.458	1	POLK_BRCA1	mock	no homology
sample61	1	45753962	DEL	4.2	TATTTCTCTGC	-	19	0.579	1	POLK_BRCA1	mock	homology
sample61	2	73565608	DEL	1.67	T	-	7	0.286	1	POLK_BRCA1	mock	repeat
sample61	5	33095584	DEL	1.7	ATG	-	13	0.231	1	POLK_BRCA1	mock	no homology
sample61	2	136739575	DEL	4.01	ACTACAT	-	17	0.412	1	POLK_BRCA1	mock	homology
sample61	7	24386102	DEL	3.6	A	-	6	0.833	1	POLK_BRCA1	mock	no homology
sample61	2	69718184	DEL	1.79	T	-	6	0.333	0.962	POLK_BRCA1	mock	repeat
sample62	Z	43677492	DEL	1.67	T	-	7	0.286	0.962	POLK_BRCA1	mock	no homology
sample62	17	8677700	DEL	2.34	T	-	6	0.333	0.981	POLK_BRCA1	mock	repeat
sample62	7	1386551	DEL	6.55	A	-	28	0.643	1	POLK_BRCA1	mock	no homology
sample62	1	100217185	DEL	2.03	A	-	9	0.333	1	POLK_BRCA1	mock	repeat
sample62	5	45481514	DEL	1.82	A	-	6	0.333	1	POLK_BRCA1	mock	repeat
sample62	2	50246708	DEL	2.75	C	-	35	0.257	0.966	POLK_BRCA1	mock	repeat
sample62	5	17280102	DEL	3.85	C	-	13	0.462	0.968	POLK_BRCA1	mock	repeat
sample62	15	3426374	DEL	2.08	A	-	12	0.25	0.97	POLK_BRCA1	mock	repeat
sample62	2	36709081	DEL	2.03	T	-	11	0.364	1	POLK_BRCA1	mock	no homology
sample63	3	24651046	DEL	1.65	A	-	8	0.25	0.966	POLK_BRCA1	mock	repeat
sample63	1	105962393	DEL	2.93	TTTGCAATGAGAC	-	14	0.357	0.966	POLK_BRCA1	mock	homology
sample63	4	35936938	DEL	1.73	T	-	7	0.286	0.964	POLK_BRCA1	mock	repeat
sample63	8	21408385	DEL	2.11	TGTAAT	-	10	0.3	0.964	POLK_BRCA1	mock	homology
sample63	2	144699705	DEL	2.96	C	-	19	0.316	1	POLK_BRCA1	mock	no homology
sample63	1	165546405	DEL	2.17	C	-	26	0.269	1	POLK_BRCA1	mock	no homology
sample63	1	182424012	DEL	2.99	A	-	18	0.389	0.955	POLK_BRCA1	mock	no homology
sample63	3	73770893	DEL	1.66	A	-	5	0.4	1	POLK_BRCA1	mock	repeat
sample63	1	23242201	DEL	5.13	T	-	22	0.5	0.967	POLK_BRCA1	mock	no homology
sample63	4	50379156	DEL	5.73	A	-	25	0.6	1	POLK_BRCA1	mock	repeat
sample63	4	55847256	DEL	1.85	C	-	12	0.417	0.938	POLK_BRCA1	mock	no homology
sample63	1	179929453	DEL	3.41	ATTTACACAATCACAGAAAATA	-	15	0.467	1	POLK_BRCA1	mock	homology
sample63	1	23900956	DEL	2.27	TG	-	12	0.333	1	POLK_BRCA1	mock	repeat
sample63	1	161357342	DEL	2.87	G	-	11	0.364	0.97	POLK_BRCA1	mock	no homology
sample65	15	3640711	DEL	2.73	AGG	-	25	0.44	1	REV1	mock	homology
sample65	1	179878217	DEL	3.04	TTCGCGACAGCCGCTGCCT	-	33	0.333	0.962	REV1	mock	no homology
sample67	6	14941699	DEL	3.6	TT	-	17	0.412	1	REV1	mock	repeat
sample69	13	13749117	DEL	5.63	G	-	25	0.52	1	REV1_BRCA1	mock	repeat
sample69	2	140231611	DEL	3.43	T	-	24	0.417	1	REV1_BRCA1	mock	repeat
sample69	4	42303226	DEL	2.63	G	-	18	0.444	1	REV1_BRCA1	mock	no homology
sample69	7	17771569	DEL	2.72	G	-	27	0.37	1	REV1_BRCA1	mock	no homology
sample69	11	12009930	DEL	2.54	T	-	13	0.462	1	REV1_BRCA1	mock	repeat
sample69	5	55449330	DEL	6.74	G	-	20	0.55	0.982	REV1_BRCA1	mock	no homology
sample69	1	26718691	DEL	4.95	GTCTTTG	-	23	0.565	1	REV1_BRCA1	mock	no homology
sample69	21	2958904	DEL	1.7	T	-	9	0.222	1	REV1_BRCA1	mock	repeat
sample69	2	15829385	DEL	2.6	C	-	36	0.278	0.958	REV1_BRCA1	mock	repeat
sample69	3	64407514	DEL	3.13	A	-	22	0.364	0.958	REV1_BRCA1	mock	repeat
sample70	5	33333367	DEL	3.08	A	-	12	0.667	1	REV1_BRCA1	mock	repeat
sample70	21	3090964	DEL	1.63	G	-	8	0.25	1	REV1_BRCA1	mock	no homology
sample70	2	46623070	DEL	3.09	C	-	32	0.25	1	REV1_BRCA1	mock	repeat
sample70	2	24533218	DEL	3.28	CT	-	13	0.462	0.957	REV1_BRCA1	mock	repeat
sample70	1	59974032	DEL	5.04	C	-	21	0.476	0.97	REV1_BRCA1	mock	repeat
sample70	9	17693088	DEL	2.93	T	-	17	0.412	1	REV1_BRCA1	mock	repeat
sample70	13	7778898	DEL	6.04	C	-	20	0.6	1	REV1_BRCA1	mock	no homology
sample70	1	175225472	DEL	3.05	AAATAGT	-	21	0.429	1	REV1_BRCA1	mock	homology
sample70	21	816872	DEL	1.68	T	-	9	0.222	1	REV1_BRCA1	mock	no homology
sample70	4	70802553	DEL	2.84	C	-	15	0.533	0.933	REV1_BRCA1	mock	repeat
sample70	4	46373398	DEL	2.94	C	-	12	0.417	1	REV1_BRCA1	mock	no homology
sample70	2	74344433	DEL	3.62	C	-	33	0.364	0.972	REV1_BRCA1	mock	no homology
sample70	8	24370959	DEL	3.32	G	-	34	0.5	1	REV1_BRCA1	mock	no homology
sample70	7	26222012	DEL	4.32	CC	-	30	0.533	1	REV1_BRCA1	mock	homology
sample70	1	63860794	DEL	5.07	G	-	13	0.538	0.974	REV1_BRCA1	mock	no homology
sample71	Z	76075395	DEL	1.81	G	-	5	0.4	0.955	REV1_BRCA1	mock	repeat
sample71	3	11095942	DEL	3.22	T	-	25	0.44	1	REV1_BRCA1	mock	repeat
sample71	3	47047975	DEL	3.12	T	-	34	0.529	1	REV1_BRCA1	mock	no homology
sample71	3	25977881	DEL	2.66	A	-	27	0.444	1	REV1_BRCA1	mock	repeat
sample71	1	3930501	DEL	4.17	A	-	26	0.462	1	REV1_BRCA1	mock	repeat
sample71	3	21093935	DEL	8.07	AC	-	23	0.609	1	REV1_BRCA1	mock	repeat
sample71	1	55679125	DEL	2.24	T	-	25	0.32	0.963	REV1_BRCA1	mock	repeat
sample71	2	79206230	DEL	3.9	C	-	28	0.321	1	REV1_BRCA1	mock	no homology
sample71	9	19464593	DEL	4.45	G	-	49	0.388	0.966	REV1_BRCA1	mock	repeat
sample71	1	85406932	DEL	2.54	C	-	21	0.286	1	REV1_BRCA1	mock	repeat
sample73	2	141319357	DEL	3.53	TTT	-	43	0.326	0.967	WT	mock	no homology
sample73	5	54399171	DEL	1.65	A	-	8	0.25	1	WT	mock	repeat
sample73	1	2824724	DEL	2.98	A	-	24	0.375	0.957	WT	mock	repeat
sample74	5	42744809	DEL	3.99	ACAA	-	28	0.464	1	WT	mock	repeat
sample74	2	139318375	DEL	4.84	G	-	38	0.447	0.964	WT	mock	no homology
sample75	12	397756	DEL	1.64	GATT	-	16	0.375	0.941	WT	mock	repeat
sample75	2	35308472	DEL	2.31	A	-	34	0.265	1	WT	mock	repeat
sample76	8	37193	DEL	3.38	CC	-	12	0.5	0.955	WT	cisplatin	homology
sample76	1	124225390	DEL	3.62	A	-	20	0.4	1	WT	cisplatin	repeat
sample76	1	42736963	DEL	7.57	TGT	-	30	0.633	1	WT	cisplatin	homology
sample76	5	31033551	DEL	4.15	C	-	9	0.667	1	WT	cisplatin	no homology
sample76	1	10011105	DEL	3.46	CT	-	21	0.476	1	WT	cisplatin	no homology
sample76	1	100552161	DEL	2.03	T	-	23	0.478	1	WT	cisplatin	no homology
sample76	20	4802246	DEL	2.1	AG	-	26	0.346	0.96	WT	cisplatin	no homology
sample76	14	11910209	DEL	3.81	AT	-	29	0.31	0.973	WT	cisplatin	no homology
sample76	1	29995325	DEL	4.39	G	-	22	0.545	1	WT	cisplatin	repeat
sample76	2	37476049	DEL	3.73	TCC	-	24	0.458	1	WT	cisplatin	homology
sample76	2	115810191	DEL	3.99	G	-	38	0.395	1	WT	cisplatin	no homology
sample77	2	74863271	DEL	2.2	C	-	38	0.263	1	WT	cisplatin	no homology
sample77	1	165669105	DEL	3.93	G	-	27	0.519	1	WT	cisplatin	repeat
sample77	1	191789598	DEL	6.45	A	-	18	0.611	1	WT	cisplatin	repeat
sample77	1	8510013	DEL	2.06	T	-	17	0.471	0.941	WT	cisplatin	no homology
sample77	13	2295328	DEL	2.08	G	-	15	0.267	1	WT	cisplatin	no homology
sample77	25	1098546	DEL	5.49	T	-	34	0.559	0.957	WT	cisplatin	no homology
sample77	1	74692600	DEL	4.58	AG	-	21	0.571	0.955	WT	cisplatin	repeat
sample77	2	20407885	DEL	4.63	G	-	38	0.368	1	WT	cisplatin	no homology
sample77	4	80242342	DEL	3.59	C	-	14	0.5	1	WT	cisplatin	no homology
sample77	6	33874854	DEL	1.72	G	-	12	0.25	0.974	WT	cisplatin	repeat
sample77	5	35184293	DEL	3.59	C	-	16	0.438	1	WT	cisplatin	repeat
sample77	13	7949709	DEL	3.03	G	-	19	0.368	1	WT	cisplatin	repeat
sample77	2	59038467	DEL	2.17	C	-	37	0.297	1	WT	cisplatin	no homology
sample77	3	11664010	DEL	8.26	A	-	28	0.714	1	WT	cisplatin	no homology
sample77	2	94786445	DEL	4.51	G	-	31	0.452	0.972	WT	cisplatin	no homology
sample77	5	9212387	DEL	2.69	AA	-	17	0.353	1	WT	cisplatin	homology
sample78	10	7869222	DEL	3.82	G	-	32	0.562	0.947	WT	cisplatin	no homology
sample78	3	64748586	DEL	2.91	A	-	21	0.476	1	WT	cisplatin	no homology
sample78	3	98994555	DEL	3.21	C	-	20	0.45	1	WT	cisplatin	no homology
sample78	2	124188197	DEL	4.53	TC	-	32	0.344	1	WT	cisplatin	homology
sample78	Z	32823851	DEL	4.89	A	-	14	1	1	WT	cisplatin	no homology
sample78	3	65149312	DEL	4.08	C	-	20	0.5	1	WT	cisplatin	no homology
sample78	10	19788768	DEL	3.56	A	-	28	0.464	0.96	WT	cisplatin	no homology
sample78	1	38384733	DEL	5.3	T	-	19	0.684	1	WT	cisplatin	repeat
sample78	2	74462677	DEL	3.83	C	-	31	0.323	1	WT	cisplatin	repeat
sample78	3	31791244	DEL	1.89	CATTGAAACATTTAAAGACTGGAGGCTTT	-	19	0.421	0.941	WT	cisplatin	homology
sample78	1	71534680	DEL	3.47	T	-	29	0.448	1	WT	cisplatin	no homology
sample78	9	2036476	DEL	4.94	TGGTT	-	27	0.519	0.958	WT	cisplatin	homology
sample78	2	35343846	DEL	3.69	C	-	29	0.379	0.964	WT	cisplatin	no homology
[truncated: 120 more rows]
