# Supplementary material for: BRCA1 deficiency specific base substitution mutagenesis is dependent on translesion synthesis and regulated by 53BP1
Source: Nat Commun. 2022 Jan 11;13:226. doi: 10.1038/s41467-021-27872-7 (PMC8752635; doi:10.1038/s41467-021-27872-7)
Supplement: Supplementary file 7 — Supplementary Data 4 [file 41467_2021_27872_MOESM7_ESM.xlsx]

## Sheet: SD4
Supplementary Data 4: Summary of all genetic alterations found in the cell line samples used in this study
			Total unique mutations (IsoMut)			Deletions by sequence context			SNVs detailed by triplet spectrum
Sample_name	Cell_line	Treatment	SBSs_all	Insertions_all	Deletions_all	Deletion_homology	Deletion_nonhomology	Deletion_repeat	A[C>A]A	A[C>A]C	A[C>A]G	A[C>A]T	C[C>A]A	C[C>A]C	C[C>A]G	C[C>A]T	G[C>A]A	G[C>A]C	G[C>A]G	G[C>A]T	T[C>A]A	T[C>A]C	T[C>A]G	T[C>A]T	A[C>G]A	A[C>G]C	A[C>G]G	A[C>G]T	C[C>G]A	C[C>G]C	C[C>G]G	C[C>G]T	G[C>G]A	G[C>G]C	G[C>G]G	G[C>G]T	T[C>G]A	T[C>G]C	T[C>G]G	T[C>G]T	A[C>T]A	A[C>T]C	A[C>T]G	A[C>T]T	C[C>T]A	C[C>T]C	C[C>T]G	C[C>T]T	G[C>T]A
sample1	53BP1	starting clone	1	1	0	0	0	0	0	0	0	0	0	0	0	0	0	0	0	0	0	0	0	0	0	0	0	0	0	0	0	0	0	0	0	0	0	0	0	0	0	0	0	0	0	0	0	0	0
sample2	53BP1	mock	46	2	1	0	0	1	2	0	0	0	0	0	0	0	6	2	0	0	3	2	0	1	0	0	0	0	0	0	0	0	0	0	0	0	0	0	0	1	3	1	0	2	0	1	0	1	0
sample3	53BP1	mock	64	5	0	0	0	0	0	0	0	1	1	0	0	1	7	1	0	5	4	1	0	3	1	1	0	0	1	0	0	0	0	0	0	1	0	0	0	0	0	2	2	2	1	1	1	0	1
sample4	53BP1	mock	33	2	1	0	1	0	1	1	0	0	1	0	0	0	1	2	0	1	4	0	0	1	1	0	0	0	0	0	0	0	0	0	0	0	0	0	0	1	1	0	0	1	2	0	0	0	0
sample5	53BP1	cisplatin	267	9	12	0	4	8	3	23	0	11	7	13	2	11	3	29	1	5	4	16	0	10	0	1	0	0	0	1	0	0	0	0	0	1	2	2	1	1	1	0	4	2	4	1	2	0	1
sample6	53BP1	cisplatin	216	8	17	2	4	11	7	17	0	7	1	8	1	6	1	23	1	5	4	13	0	10	2	0	0	1	0	1	0	0	0	0	0	0	1	3	0	0	1	0	3	1	1	1	1	2	1
sample7	53BP1	cisplatin	304	8	21	2	11	8	4	25	0	13	6	20	1	13	6	36	1	5	4	22	1	16	1	0	1	2	2	0	0	0	0	1	0	1	0	1	0	3	0	2	5	2	1	1	2	2	5
sample8	53BP1_BRCA1	starting clone	0	0	0	0	0	0	0	0	0	0	0	0	0	0	0	0	0	0	0	0	0	0	0	0	0	0	0	0	0	0	0	0	0	0	0	0	0	0	0	0	0	0	0	0	0	0	0
sample9	53BP1_BRCA1	mock	164	2	4	1	1	2	4	2	0	8	1	1	0	3	6	3	1	3	4	4	0	8	3	1	0	1	2	0	0	1	0	2	0	3	2	0	0	1	3	0	1	0	5	2	2	0	1
sample10	53BP1_BRCA1	mock	181	5	8	0	3	5	6	3	0	4	3	0	0	3	3	2	1	7	2	8	0	9	3	0	0	2	2	0	0	0	1	1	0	3	1	0	1	3	3	0	4	4	2	1	1	0	3
sample11	53BP1_BRCA1	mock	144	2	3	0	0	3	5	3	0	5	6	1	0	2	1	3	0	2	2	2	0	6	0	0	0	4	0	1	0	0	1	1	0	0	2	1	0	3	6	3	5	2	1	1	1	2	2
sample12	53BP1_BRCA1	cisplatin	1148	30	46	3	21	22	18	99	0	30	28	54	2	27	17	143	0	28	12	79	2	37	3	5	1	5	2	6	0	5	7	5	2	4	3	5	0	14	6	4	1	11	10	7	2	9	11
sample13	53BP1_BRCA1	cisplatin	823	17	26	1	9	16	10	105	3	29	14	42	0	17	5	111	0	13	5	64	0	13	2	4	1	8	1	1	0	5	4	4	0	3	1	3	1	7	6	4	2	9	4	2	1	7	18
sample14	53BP1_BRCA1	cisplatin	1082	26	41	3	21	17	6	115	1	37	19	78	0	21	9	126	1	26	20	123	0	31	2	3	0	2	2	3	4	2	3	4	0	3	4	6	0	4	7	5	2	3	8	2	2	4	14
sample15	BRCA1	starting clone	0	0	0	0	0	0	0	0	0	0	0	0	0	0	0	0	0	0	0	0	0	0	0	0	0	0	0	0	0	0	0	0	0	0	0	0	0	0	0	0	0	0	0	0	0	0	0
sample16	BRCA1	mock	520	10	21	6	8	7	17	6	2	9	6	1	2	7	7	6	0	7	9	5	2	9	6	7	2	9	5	3	1	4	4	2	0	9	8	4	1	7	14	8	5	8	9	3	2	4	11
sample17	BRCA1	mock	592	3	11	3	2	6	16	8	2	9	6	9	0	12	12	3	0	7	14	5	1	9	8	5	5	14	5	6	2	9	7	5	2	5	6	1	1	5	15	3	4	10	0	4	1	3	10
sample18	BRCA1	mock	566	7	9	3	3	3	22	9	0	11	6	5	1	6	9	4	1	7	13	8	0	9	9	4	2	13	4	3	0	7	9	2	0	9	5	5	0	11	10	10	5	12	7	5	1	3	6
sample19	BRCA1	mock	543	10	17	3	7	7	17	7	1	7	5	6	2	10	10	4	0	10	9	7	1	16	9	4	2	5	8	5	1	4	4	2	2	8	5	3	0	7	19	6	1	9	8	3	2	3	12
sample20	BRCA1	mock	623	7	17	3	6	8	15	16	0	10	9	6	1	9	9	3	1	9	10	5	2	14	18	7	4	8	5	3	0	6	11	3	3	9	7	1	2	11	14	6	8	12	5	4	4	6	10
sample21	BRCA1	mock	525	7	21	4	11	6	13	9	0	3	7	7	1	5	17	4	1	14	11	5	0	14	9	3	2	8	5	3	0	5	7	3	0	5	7	4	0	8	9	4	6	9	7	4	2	6	5
sample22	BRCA1	cisplatin	1440	33	54	9	24	21	17	139	1	26	23	68	1	33	13	153	2	27	18	135	1	36	13	5	2	16	5	4	1	10	8	10	3	7	7	6	1	11	10	10	1	12	7	11	2	18	28
sample23	BRCA1	cisplatin	1583	43	59	4	28	27	20	148	3	36	19	86	3	38	20	190	1	43	22	166	2	61	5	7	3	11	3	4	0	8	3	2	1	8	8	4	2	15	6	14	2	11	9	13	1	21	17
sample24	BRCA1	cisplatin	1519	43	73	6	41	26	13	141	2	47	36	85	2	40	17	163	0	48	21	174	2	59	11	4	1	1	8	3	0	16	11	7	1	2	9	6	0	13	2	5	4	7	11	11	2	12	14
sample25	BRCA2	starting clone	0	0	0	0	0	0	0	0	0	0	0	0	0	0	0	0	0	0	0	0	0	0	0	0	0	0	0	0	0	0	0	0	0	0	0	0	0	0	0	0	0	0	0	0	0	0	0
sample26	BRCA2	mock	412	8	28	13	5	10	16	9	1	10	1	3	0	5	10	6	1	7	4	9	1	11	7	12	3	4	3	1	0	4	3	1	0	6	6	1	1	4	8	3	5	3	3	2	1	6	6
sample27	BRCA2	mock	414	4	32	15	9	8	10	8	2	11	6	11	0	6	9	4	0	8	4	8	0	10	7	2	1	10	3	4	0	2	6	1	0	3	1	2	0	9	8	1	3	13	7	1	0	7	10
sample28	BRCA2	mock	476	11	34	16	8	10	14	8	0	10	2	6	1	2	11	5	0	9	9	10	1	14	17	2	3	11	4	2	0	4	6	2	0	8	3	4	0	6	9	6	3	8	3	7	2	3	8
sample29	BRCA2	cisplatin	981	16	84	16	42	26	15	63	1	22	21	38	1	28	18	68	0	26	15	52	0	34	7	6	4	14	6	6	2	5	6	4	2	8	7	5	0	14	11	5	2	12	13	7	4	11	13
sample30	BRCA2	cisplatin	992	19	66	21	23	22	14	67	2	23	14	58	1	24	11	100	0	22	18	63	0	32	10	5	2	6	5	1	1	5	9	1	1	8	9	9	2	6	11	5	4	7	4	3	2	12	8
sample31	BRCA2	cisplatin	1273	29	87	13	46	28	13	107	3	27	24	59	3	18	12	120	1	33	19	87	1	47	16	5	0	16	9	5	2	11	5	9	1	9	11	7	3	10	11	9	4	14	11	10	1	8	11
sample32	KU70	starting clone	0	0	0	0	0	0	0	0	0	0	0	0	0	0	0	0	0	0	0	0	0	0	0	0	0	0	0	0	0	0	0	0	0	0	0	0	0	0	0	0	0	0	0	0	0	0	0
sample33	KU70	starting clone	0	0	0	0	0	0	0	0	0	0	0	0	0	0	0	0	0	0	0	0	0	0	0	0	0	0	0	0	0	0	0	0	0	0	0	0	0	0	0	0	0	0	0	0	0	0	0
sample34	KU70	mock	60	1	4	0	0	4	1	1	0	2	0	0	0	1	1	1	0	2	2	0	0	2	0	1	0	0	0	0	0	1	0	0	0	1	0	0	0	0	3	2	1	1	1	0	0	0	5
sample35	KU70	mock	74	2	2	1		1	2	2	0	4	2	0	1	0	4	0	0	0	1	1	0	1	1	1	0	1	0	1	0	0	0	0	0	1	0	1	0	2	1	1	4	1	1	0	1	0	1
sample36	KU70	mock	68	2	0	0	0	0	3	0	0	0	0	1	0	2	3	1	0	1	2	2	0	7	0	1	0	0	0	0	0	0	0	0	0	2	1	1	0	1	0	0	4	1	2	1	1	0	3
sample37	KU70	mock	76	1	1	0	0	1	5	0	0	1	1	0	0	1	2	1	0	1	1	1	0	1	0	3	0	0	0	0	0	0	0	0	0	2	0	0	0	1	2	1	2	1	2	0	3	0	1
sample38	KU70	cisplatin	281	13	34	4	16	14	2	23	0	9	7	15	1	5	2	21	2	8	3	23	0	9	3	1	0	2	0	2	0	2	0	1	0	1	1	0	0	4	1	1	2	1	3	5	1	3	4
sample39	KU70	cisplatin	501	7	31	1	11	19	4	47	2	10	11	27	0	14	2	43	3	18	5	56	0	25	3	1	0	4	1	3	0	2	1	2	0	3	1	6	0	3	3	2	3	5	3	4	2	2	6
sample40	KU70	cisplatin	826	25	58	4	33	21	8	77	1	15	16	31	1	18	8	107	0	28	15	82	1	28	2	2	2	4	1	4	0	4	2	4	1	5	5	2	0	3	3	1	4	1	6	3	1	5	9
sample41	KU70_BRCA1	starting clone	0	0	0	0	0	0	0	0	0	0	0	0	0	0	0	0	0	0	0	0	0	0	0	0	0	0	0	0	0	0	0	0	0	0	0	0	0	0	0	0	0	0	0	0	0	0	0
sample42	KU70_BRCA1	mock	373	4	9	3	2	4	11	6	1	10	6	6	1	3	5	5	0	12	9	4	2	9	9	3	2	6	7	3	0	5	5	2	1	4	2	2	0	7	3	1	2	10	4	5	1	2	8
sample43	KU70_BRCA1	mock	382	8	5	0	1	4	11	4	1	11	6	2	0	5	5	2	0	5	6	7	0	7	12	3	2	2	3	3	0	2	6	0	1	7	2	6	1	2	11	3	0	5	4	3	4	0	2
sample44	KU70_BRCA1	mock	456	8	8	2	3	3	14	11	1	8	8	2	2	6	3	6	0	8	9	7	1	12	17	4	3	7	3	2	0	4	7	3	2	13	3	2	0	6	11	2	2	5	7	1	4	4	6
sample45	KU70_BRCA1	cisplatin	1694	49	80	5	51	24	12	184	1	41	29	89	4	35	20	216	4	43	15	166	2	52	14	6	2	10	5	4	0	6	6	7	3	9	13	4	2	11	6	10	2	19	11	6	2	13	24
sample46	KU70_BRCA1	cisplatin	1639	40	62	5	32	25	16	127	1	43	23	80	2	35	17	198	1	40	19	135	2	52	10	5	0	14	5	8	2	6	6	7	2	11	10	11	1	11	18	11	2	14	6	5	2	18	17
sample47	KU70_BRCA1	cisplatin	1596	36	64	4	34	26	20	151	3	42	23	70	4	32	19	194	4	39	20	139	1	45	7	14	2	14	5	3	0	9	6	10	5	7	7	10	0	14	16	12	6	11	7	13	5	17	18
sample48	POLH	starting clone	2	0	0	0	0	0	0	0	0	0	0	0	0	0	0	0	0	0	0	0	0	0	0	0	0	0	0	0	0	0	0	0	0	0	0	0	0	0	0	0	0	0	0	0	0	0	0
sample49	POLH	mock	61	1	2	1	0	1	1	0	1	1	1	0	0	2	2	0	0	1	3	2	0	1	0	0	0	2	0	0	0	0	0	0	0	1	0	1	0	1	2	0	1	0	0	1	1	0	1
sample50	POLH	mock	54	3	4	0	0	4	1	0	0	0	1	2	0	1	2	1	0	0	1	0	0	1	0	0	0	3	0	0	0	0	1	0	0	0	0	0	0	0	2	1	4	0	1	0	1	1	1
sample51	POLH	mock	74	1	5	2	1	2	1	1	0	0	3	0	0	0	3	0	1	1	1	2	0	0	0	2	1	3	0	0	0	1	0	0	0	0	0	0	0	4	2	1	0	1	0	0	0	1	0
sample52	POLH_BRCA1	starting clone	4	0	0	0	0	0	0	0	0	0	0	0	0	0	1	0	0	0	0	0	0	0	0	0	0	0	0	0	0	0	0	0	0	0	1	0	0	0	0	0	0	0	0	0	0	1	0
sample53	POLH_BRCA1	mock	489	5	15	4	3	8	19	4	1	10	4	6	1	13	8	8	1	7	4	11	1	6	9	3	1	9	3	5	0	6	3	2	1	6	3	2	2	7	8	1	2	15	7	4	1	4	7
sample54	POLH_BRCA1	mock	417	2	10	5	3	2	13	5	0	6	1	5	0	5	6	4	0	9	7	3	0	10	9	3	1	9	4	3	0	3	4	4	0	9	10	4	0	6	8	4	2	2	4	1	3	1	4
sample55	POLH_BRCA1	mock	406	5	8	3	1	4	9	5	0	6	8	3	1	2	5	6	1	8	9	6	1	9	8	3	1	5	3	2	0	6	5	1	0	5	3	3	0	2	5	6	1	6	3	1	1	3	13
sample56	POLK	starting clone	2	0	0	0	0	0	0	0	0	0	0	0	0	0	0	0	0	0	0	0	0	0	0	0	0	0	0	0	0	0	0	0	0	0	0	0	0	0	0	1	0	0	0	0	0	1	0
sample57	POLK	mock	75	1	1	0	0	1	6	2	1	3	3	0	0	0	4	0	0	2	2	0	0	3	1	0	0	0	1	0	0	0	0	0	0	0	0	0	0	0	2	3	2	0	2	0	0	1	4
sample58	POLK	mock	56	0	0	0	0	0	1	2	0	1	0	0	0	0	2	0	0	5	1	0	0	3	2	0	0	0	0	0	0	0	0	0	0	1	0	0	0	1	0	0	0	0	2	1	0	0	1
sample59	POLK	mock	80	1	2	1	0	1	1	1	0	0	3	0	0	0	4	0	0	4	2	1	0	3	1	2	0	1	0	1	0	0	0	0	0	0	1	0	0	1	2	1	3	2	1	0	1	1	0
sample60	POLK_BRCA1	starting clone	5	0	0	0	0	0	0	0	0	0	0	0	0	0	0	0	0	1	0	0	0	0	0	1	0	0	0	0	0	0	0	0	0	0	0	0	0	0	1	0	0	0	1	0	0	0	0
sample61	POLK_BRCA1	mock	342	4	15	2	5	8	5	2	1	4	1	1	0	3	2	1	1	3	6	2	0	3	3	2	1	7	4	1	0	4	5	2	1	4	2	3	0	4	2	3	2	3	2	1	1	3	7
sample62	POLK_BRCA1	mock	530	1	9	0	3	6	5	2	2	3	6	5	0	3	8	2	0	5	7	4	0	4	6	1	3	4	7	2	0	1	6	2	0	6	7	2	0	11	7	1	3	5	2	2	3	6	3
sample63	POLK_BRCA1	mock	501	3	14	3	6	5	4	1	1	8	3	3	0	2	6	4	0	9	5	4	0	7	12	5	2	7	6	5	1	3	3	0	0	4	2	3	0	4	1	2	2	6	3	3	0	3	7
sample64	REV1	starting clone	1	0	0	0	0	0	0	0	0	0	0	0	0	0	1	0	0	0	0	0	0	0	0	0	0	0	0	0	0	0	0	0	0	0	0	0	0	0	0	0	0	0	0	0	0	0	0
sample65	REV1	mock	34	5	2	1	1	0	0	0	0	0	0	0	0	1	1	1	0	3	3	1	0	2	0	0	0	0	0	0	0	0	0	0	0	0	0	0	0	0	1	0	2	1	0	1	0	0	0
sample66	REV1	mock	31	1	0	0	0	0	1	1	0	0	1	1	0	1	1	0	0	1	1	1	0	1	0	0	0	0	0	0	0	0	0	0	0	0	0	0	0	0	0	0	2	0	1	0	2	0	0
sample67	REV1	mock	28	0	1	0	0	1	0	1	0	0	0	0	0	0	4	0	0	4	1	1	1	1	0	0	0	0	0	0	0	0	0	0	0	0	0	0	0	0	1	0	0	0	0	0	2	1	0
sample68	REV1_BRCA1	starting clone	3	1	0	0	0	0	1	0	0	0	0	0	0	0	0	0	0	0	0	0	0	0	0	0	0	0	0	0	0	0	0	0	0	0	0	0	0	0	0	0	0	0	0	0	0	0	0
sample69	REV1_BRCA1	mock	383	2	10	0	4	6	13	6	0	10	8	2	0	6	9	8	0	2	6	7	1	12	5	6	1	7	1	2	1	3	5	3	2	5	4	5	0	5	9	6	3	9	4	3	0	2	8
sample70	REV1_BRCA1	mock	360	9	15	2	7	6	7	6	3	10	3	4	0	8	4	4	0	5	10	10	1	6	6	6	1	13	0	2	0	4	5	3	2	5	3	2	0	7	4	3	2	3	3	5	1	2	4
sample71	REV1_BRCA1	mock	379	3	10	0	2	8	9	5	2	12	8	4	0	10	5	0	0	8	10	4	3	13	11	1	0	4	1	0	0	4	4	2	0	2	5	3	0	5	4	3	2	5	4	2	1	4	7
sample72	WT	starting clone	0	0	0	0	0	0	0	0	0	0	0	0	0	0	0	0	0	0	0	0	0	0	0	0	0	0	0	0	0	0	0	0	0	0	0	0	0	0	0	0	0	0	0	0	0	0	0
sample73	WT	mock	57	3	3	0	1	2	1	0	0	2	1	0	0	0	0	1	0	1	1	1	0	1	0	0	0	0	0	0	0	0	1	0	0	0	0	0	0	0	0	0	3	1	2	2	2	1	1
sample74	WT	mock	59	2	2	0	1	1	3	2	0	1	0	0	1	2	2	0	0	2	2	0	0	1	0	0	0	0	1	0	0	0	0	1	0	0	1	0	0	0	1	0	1	1	1	0	2	0	2
sample75	WT	mock	64	4	2	0	0	2	1	0	0	1	3	1	0	3	5	0	0	3	1	0	0	5	2	0	0	0	0	0	0	0	0	0	1	0	0	0	0	1	3	0	5	2	0	1	1	0	1
sample76	WT	cisplatin	314	6	11	3	6	2	3	24	0	9	10	17	0	7	4	36	0	9	3	32	0	9	1	2	0	2	0	1	0	0	2	2	0	1	0	1	0	3	5	2	5	3	4	4	2	3	3
sample77	WT	cisplatin	320	9	16	1	9	6	5	26	2	6	4	13	0	9	4	30	0	11	5	28	0	11	1	2	1	1	1	0	0	0	1	2	0	1	0	1	0	2	1	1	2	2	1	1	0	2	5
sample78	WT	cisplatin	390	17	23	3	10	10	4	35	0	11	11	11	0	13	4	57	1	16	2	40	0	15	3	1	0	3	1	1	0	2	1	3	0	3	2	3	0	2	1	1	5	4	0	2	0	4	3
sample79	POLK_BRCA1	cisplatin	840	13	45	4	26	15	14	43	3	17	15	21	1	17	6	50	1	24	6	46	2	27	5	3	1	8	5	3	0	3	7	9	2	3	5	7	0	7	4	2	5	5	5	5	1	3	11
sample80	POLK_BRCA1	cisplatin	1130	12	65	5	40	20	7	57	3	23	28	19	2	30	13	56	1	21	14	51	0	35	8	4	3	8	8	7	0	8	6	4	2	6	6	10	0	11	11	7	3	7	9	3	2	5	12
[truncated: 55 more columns]
