# Supplementary material for: BRCA1 deficiency specific base substitution mutagenesis is dependent on translesion synthesis and regulated by 53BP1
Source: Nat Commun. 2022 Jan 11;13:226. doi: 10.1038/s41467-021-27872-7 (PMC8752635; doi:10.1038/s41467-021-27872-7)
Supplement: Supplementary file 8 — Supplementary Data 5 [file 41467_2021_27872_MOESM8_ESM.xlsx]

## Sheet: SD5
Supplementary Data 5: De novo SBS signatures identified in this study
	Figure 1				Figure 2
SBS triplet	Signature 1A	Signature 1B	Signature 1C		Signature 2A	Signature 2B	Signature 2C
A[C>A]A	0.0275257	0.0318561	0.0100888		0.0285447	0.03047	0.00882988
A[C>A]C	0.0194384	0.0149199	0.0034695		0.0107157	0.0123521	0.0990106
A[C>A]G	0.0027324	0.00193293	0.00294651		5.75837e-06	0.00223269	0.00153564
A[C>A]T	0.0114997	0.0210528	0.0108323		0.0237425	0.0168415	0.0245756
C[C>A]A	0.029006	0.0118025	0.00717113		0.0252103	0.00648192	0.019714
C[C>A]C	0.00502542	0.011108	0.00610391		0.00481596	0.010593	0.0568437
C[C>A]G	0.00167586	0.00150238	1.01401e-19		0.00291675	0.00147345	0.00115607
C[C>A]T	0.0148805	0.0188541	0.00506459		0.0288757	0.00878043	0.0258676
G[C>A]A	0.0591706	0.013229	0.011646		0.0355519	0.0187129	0.00990281
G[C>A]C	0.003647	0.0116853	0.00460277		0.00615875	0.000516911	0.123513
G[C>A]G	0.00139206	0.000881447	0.000707628		1.60646e-05	0.000846068	0.000595179
G[C>A]T	0.0524165	0.0127974	0.012607		0.0393901	0.0121913	0.0282807
T[C>A]A	0.0348185	0.0185134	0.0127618		0.0174733	0.0178661	0.0130368
T[C>A]C	0.0141504	0.0154849	0.0067157		0.00625703	0.00776264	0.104018
T[C>A]G	0.00216371	0.00269666	1.01401e-19		1.86303e-06	0.00174741	0.000640992
T[C>A]T	0.0411977	0.0219469	0.00996425		0.037169	0.0207799	0.0363529
A[C>G]A	0.00433953	0.0202502	0.0162563		0.0100339	0.0234095	0.00507486
A[C>G]C	0.00404832	0.00991571	0.00604257		8.8231e-06	0.0121473	0.00333833
A[C>G]G	1.22293e-05	0.00354914	0.00429353		4.15983e-06	0.00608605	0.000939322
A[C>G]T	0.00608333	0.0213299	0.0125703		3.93248e-06	0.0226916	0.00577273
C[C>G]A	0.000545339	0.00631117	0.0128899		0.00408399	0.0107832	0.00310428
C[C>G]C	2.44753e-06	0.00646887	0.00634529		3.42528e-06	0.00771695	0.00216084
C[C>G]G	1.37724e-06	0.000772242	0.000697717		1.6491e-06	0.0014672	0.000375472
C[C>G]T	6.13849e-08	0.0122404	0.00537381		2.17353e-06	0.0109859	0.00604929
G[C>G]A	2.33454e-06	0.0129408	0.00957008		0.00527315	0.0136431	0.00401544
G[C>G]C	7.05404e-06	0.00681561	0.00261023		0.00774573	0.00350173	0.00453465
G[C>G]G	0.00131364	0.00239859	0.00062361		0.0028423	0.0010589	0.000961229
G[C>G]T	9.55628e-07	0.0146698	0.010373		5.97514e-06	0.016644	0.00369587
T[C>G]A	1.56096e-05	0.0128364	0.00819445		0.00364007	0.0123292	0.00481123
T[C>G]C	9.05422e-07	0.0077159	0.00541492		4.27154e-06	0.00701902	0.0043932
T[C>G]G	2.51372e-06	0.00116244	1.01401e-19		1.7383e-06	0.00157906	0.000718854
T[C>G]T	0.00842909	0.0145935	0.0137808		0.00530183	0.0164452	0.00765535
A[C>T]A	0.0281305	0.0199631	0.00696093		0.0246273	0.0237749	0.00296037
A[C>T]C	0.00941855	0.0107879	0.00460515		2.90754e-06	0.0111858	0.00542993
A[C>T]G	0.0488567	0.00232333	0.00502808		0.0594077	2.37728e-20	0.00151612
A[C>T]T	0.0113979	0.0185414	0.00991332		0.0231819	0.0183251	0.0059763
C[C>T]A	0.0182099	0.0103327	0.00516722		0.0132798	0.0110129	0.00575758
C[C>T]C	0.0107074	0.00668626	0.00413812		0.0148502	0.00555615	0.00711204
C[C>T]G	0.0241808	0.00125845	0.00283361		0.0192429	0.000729628	0.00113279
C[C>T]T	0.00959999	0.00635149	0.00882537		0.00526027	0.00990688	0.0106836
G[C>T]A	0.0155695	0.0177848	0.0126589		0.0205244	0.0156546	0.0110736
G[C>T]C	0.0145857	0.00737221	0.00494595		0.00955836	0.0100779	0.0105042
G[C>T]G	0.0497996	2.13682e-17	0.00515843		0.0325167	6.84025e-20	0.00132309
G[C>T]T	0.0307409	0.0138563	0.00615906		0.0247314	0.0131874	0.0102808
T[C>T]A	0.0194332	0.0102703	0.0122988		0.0193589	0.0164971	0.00798665
T[C>T]C	0.00840595	0.0125127	0.00479469		0.00435478	0.012337	0.00880816
T[C>T]G	0.0117219	0.00343381	0.00200718		0.00806182	0.00325134	0.00138722
T[C>T]T	0.0196123	0.0118966	0.00542709		0.019648	0.0108052	0.0139438
A[T>A]A	0.0063881	0.00789898	0.00971951		0.00665589	0.0123695	0.00378649
A[T>A]C	2.16704e-06	0.00896833	0.00395483		0.00480934	0.00477306	0.0399774
A[T>A]G	0.00397367	0.00775187	0.00838314		0.00545113	0.00734902	0.00519324
A[T>A]T	0.0133112	0.00883969	0.0142656		0.0116395	0.0113862	0.00557644
C[T>A]A	0.00663045	0.0122483	0.0158588		0.0230148	0.00793814	0.0147498
C[T>A]C	4.46186e-13	0.0151358	0.0168058		3.13011e-06	0.0131378	0.0205954
C[T>A]G	0.00736327	0.0143924	0.0161363		0.0102145	0.011453	0.0215145
C[T>A]T	4.88308e-06	0.00885853	0.137774		0.00583186	0.0286435	0.01519
G[T>A]A	2.06827e-06	0.00907133	0.00740332		0.00520501	0.00831504	0.00141641
G[T>A]C	0.00323728	0.00761427	0.00659743		3.97555e-06	0.00582305	0.0194997
G[T>A]G	1.76397e-06	0.00611707	0.0069742		6.98811e-06	0.00833432	0.00213836
G[T>A]T	6.9966e-06	8.01106e-06	0.0531755		3.37084e-06	0.0106158	0.00358621
T[T>A]A	0.0238938	0.0108018	0.0134021		0.0195586	0.00907348	0.00448189
T[T>A]C	5.35739e-07	0.0141332	0.015224		4.01795e-06	0.0128462	0.0146058
T[T>A]G	8.31392e-07	0.0100767	0.00898038		7.24831e-06	0.0114444	0.00142456
T[T>A]T	0.00331067	0.0114679	0.0562443		0.0118158	0.0188614	0.00526043
A[T>C]A	0.0197804	0.0198665	0.0100572		0.0197032	0.0183419	0.00287931
A[T>C]C	0.018169	0.0105003	0.00877654		0.0276806	0.0086857	0.00300064
A[T>C]G	0.00648841	0.0215721	0.00574327		0.0154448	0.0186691	0.00242863
A[T>C]T	0.0248565	0.0164262	0.0151498		0.0308075	0.0147127	0.00235565
C[T>C]A	0.00981517	0.0109786	0.00773347		0.00779273	0.00754239	0.00489977
C[T>C]C	0.0142681	0.0119363	0.0117108		0.0101052	0.0113559	0.00570146
C[T>C]G	0.011331	0.0154988	0.0218642		0.0142421	0.0159475	0.0117281
C[T>C]T	0.00458836	0.0231974	0.0290499		0.0142387	0.0179961	0.00577639
G[T>C]A	0.00869468	0.0130252	0.00791129		0.0127692	0.0104895	1.83953e-20
G[T>C]C	0.0147702	0.00408225	0.00711625		0.00904677	0.00583484	0.00106683
G[T>C]G	0.00506139	0.0111221	0.00450699		0.00916681	0.0107025	0.000843557
G[T>C]T	0.019363	0.00804759	0.016559		0.0148948	0.00970196	0.00169962
T[T>C]A	0.0173994	0.0100958	0.00825985		0.0116351	0.0110004	0.00298956
T[T>C]C	0.0138777	0.010864	0.00937692		0.0145269	0.0105583	0.00338747
T[T>C]G	0.005607	0.0116141	0.00340294		0.00924358	0.00975002	0.00167026
T[T>C]T	0.0148829	0.0174988	0.0225344		0.0238253	0.0202576	0.00454759
A[T>G]A	9.61331e-06	0.00817196	0.00122336		1.05118e-05	0.00655481	0.00190718
A[T>G]C	5.09169e-07	0.00447328	0.0034254		2.99663e-06	0.00384183	0.00256989
A[T>G]G	0.00090645	0.0034779	0.00275484		0.007685	0.00530639	0.00509006
A[T>G]T	0.00315197	0.00957393	0.00572553		3.4868e-06	0.0101863	0.00312625
C[T>G]A	0.00359763	0.00419509	0.00451523		2.39614e-06	0.00465442	0.00193079
C[T>G]C	2.18305e-06	0.0041944	0.00781502		2.28262e-06	0.00710862	0.00244227
C[T>G]G	0.00293593	0.0142895	0.00646953		2.87657e-06	0.0103538	0.0108853
C[T>G]T	0.000994679	0.01021	0.0210461		0.00435938	0.0148231	0.00245563
G[T>G]A	6.8907e-07	0.0039461	0.00203216		0.00185381	0.00249273	0.00120238
G[T>G]C	0.000724685	0.00326813	0.000609971		0.00545896	0.000650851	0.00144098
G[T>G]G	0.00054595	0.00864668	0.00741897		0.00825467	0.00564948	0.00361455
G[T>G]T	0.00966238	0.00717341	0.0026606		0.00954249	0.00954388	0.00166528
T[T>G]A	0.00308765	0.00642544	0.0100808		1.06612e-05	0.00717739	0.00194854
T[T>G]C	0.0047088	0.00518375	0.00151207		1.83019e-06	0.00641514	0.00144594
T[T>G]G	3.1194e-06	0.00782821	0.00754851		0.00387254	0.00702245	0.0041433
T[T>G]T	0.016671	0.011626	0.0138693		0.00517767	0.0148501	0.00280977
