# Supplementary material for: BRCA1 deficiency specific base substitution mutagenesis is dependent on translesion synthesis and regulated by 53BP1
Source: Nat Commun. 2022 Jan 11;13:226. doi: 10.1038/s41467-021-27872-7 (PMC8752635; doi:10.1038/s41467-021-27872-7)
Supplement: Supplementary file 9 — Supplementary Data 6 [file 41467_2021_27872_MOESM9_ESM.xlsx]

## Sheet: SD6
Supplementary Data 6: Comparison of de novo SBS signatures to COSMIC SBS signatures
Cosine similarity values are shown
	Figure 1				Figure 2
COSMIC v3,2 SBS signature	Signature 1A	Signature 1B	Signature 1C		Signature 2A	Signature 2B	Signature 2C
SBS1	0.47088	0.0544494	0.0552581		0.488518	0.0380984	0.0226686
SBS2	0.178959	0.145265	0.078046		0.185172	0.183547	0.0698786
SBS3	0.562465	0.901632	0.561889		0.618926	0.885548	0.520401
SBS4	0.530971	0.612361	0.296055		0.535013	0.5228	0.673367
SBS5	0.667361	0.817804	0.423699		0.713099	0.804786	0.330485
SBS6	0.555866	0.207258	0.106715		0.526789	0.202304	0.0823634
SBS7a	0.195264	0.199251	0.0861799		0.176846	0.225458	0.0870125
SBS7b	0.223474	0.229755	0.0912897		0.202995	0.231926	0.10978
SBS7c	0.153167	0.315798	0.545909		0.230969	0.400321	0.118853
SBS7d	0.284325	0.269983	0.218487		0.289719	0.27905	0.0714555
SBS8	0.545635	0.707657	0.605265		0.590662	0.693255	0.670458
SBS9	0.455358	0.614323	0.414965		0.461055	0.627769	0.206652
SBS10a	0.325556	0.23985	0.0812725		0.303267	0.223943	0.194172
SBS10b	0.215976	0.154208	0.0638661		0.179948	0.150412	0.0823856
SBS10c	0.54464	0.509927	0.263349		0.539326	0.480783	0.331166
SBS10d	0.402387	0.334375	0.1383		0.340241	0.309203	0.268277
SBS11	0.262018	0.288016	0.0995239		0.252344	0.292477	0.119319
SBS12	0.372844	0.528976	0.288605		0.452661	0.494651	0.0989402
SBS13	0.109234	0.233485	0.113268		0.0932551	0.234901	0.0970889
SBS14	0.431749	0.397501	0.135069		0.510358	0.299504	0.358483
SBS15	0.545448	0.187074	0.111172		0.476284	0.175866	0.111013
SBS16	0.327362	0.438005	0.212386		0.371888	0.414184	0.115675
SBS17a	0.100305	0.297521	0.334986		0.166734	0.279372	0.0740493
SBS17b	0.0511179	0.146362	0.15563		0.0588811	0.19291	0.0237286
SBS18	0.753497	0.536941	0.230676		0.651409	0.496965	0.452174
SBS19	0.284849	0.258045	0.119768		0.26746	0.282451	0.118369
SBS20	0.334275	0.391903	0.152733		0.419749	0.316756	0.275289
SBS21	0.259398	0.304987	0.17026		0.297996	0.28455	0.0649059
SBS22	0.143128	0.348045	0.418609		0.231881	0.357397	0.182283
SBS23	0.290344	0.245915	0.102971		0.267923	0.261439	0.116603
SBS24	0.552075	0.500486	0.215432		0.482816	0.416882	0.741034
SBS25	0.577501	0.718547	0.634555		0.653993	0.739999	0.372628
SBS26	0.342173	0.516061	0.281278		0.431487	0.477577	0.0895997
SBS27	0.176566	0.245643	0.170367		0.278439	0.222129	0.136121
SBS28	0.133303	0.171397	0.127292		0.0659	0.205503	0.0340243
SBS29	0.686541	0.520853	0.201458		0.60992	0.436294	0.680295
SBS30	0.349322	0.337146	0.131142		0.327351	0.36514	0.117724
SBS31	0.315685	0.382563	0.287772		0.352883	0.38478	0.275894
SBS32	0.420838	0.431423	0.164695		0.437644	0.435706	0.192184
SBS33	0.155715	0.270417	0.0990325		0.204383	0.248206	0.0553704
SBS34	0.204772	0.18868	0.178147		0.204281	0.203772	0.0779198
SBS35	0.352839	0.525949	0.483868		0.434483	0.48068	0.612572
SBS36	0.602485	0.454305	0.176313		0.521171	0.400157	0.440277
SBS37	0.407534	0.588478	0.337723		0.476109	0.570759	0.111448
SBS38	0.291384	0.25534	0.0944116		0.317175	0.175509	0.232986
SBS39	0.354234	0.702294	0.409024		0.395716	0.717001	0.27197
SBS40	0.669443	0.894843	0.515296		0.675287	0.892523	0.489096
SBS41	0.412078	0.494143	0.413736		0.399178	0.537351	0.134428
SBS42	0.43783	0.464385	0.21576		0.418326	0.438206	0.44757
SBS43	0.139476	0.260518	0.126025		0.199393	0.227441	0.0759677
SBS44	0.51628	0.520373	0.239776		0.569472	0.490759	0.224734
SBS45	0.320015	0.316431	0.104149		0.34018	0.222099	0.375178
SBS46	0.425819	0.552131	0.34371		0.493628	0.516972	0.166413
SBS47	0.345423	0.369636	0.185834		0.351602	0.369088	0.168807
SBS48	0.0547217	0.0547585	0.0138669		0.0267354	0.0450639	0.0178517
SBS49	0.131728	0.106623	0.0319709		0.135166	0.0773718	0.0875529
SBS50	0.392735	0.494547	0.161044		0.413347	0.452538	0.391051
SBS51	0.374106	0.493529	0.231614		0.414632	0.487996	0.148243
SBS52	0.30922	0.251065	0.101863		0.210011	0.223741	0.170563
SBS53	0.258439	0.218017	0.119		0.263363	0.171893	0.13661
SBS54	0.19467	0.368836	0.16872		0.267018	0.336772	0.0942893
SBS55	0.0974905	0.213909	0.121972		0.152782	0.189656	0.0750418
SBS56	0.399695	0.330161	0.120143		0.358662	0.298216	0.248103
SBS57	0.359139	0.456198	0.337131		0.408353	0.49043	0.123728
SBS58	0.40893	0.502732	0.231103		0.443604	0.500529	0.159054
SBS59	0.418398	0.203869	0.118405		0.343534	0.181073	0.303403
SBS60	0.0275133	0.106466	0.0552338		0.0788206	0.0813815	0.0256246
SBS84	0.366872	0.408613	0.167575		0.356817	0.414965	0.167426
SBS85	0.338996	0.453494	0.411829		0.414696	0.496738	0.113485
SBS86	0.22405	0.429646	0.21705		0.234622	0.438139	0.140122
SBS87	0.407608	0.205415	0.158604		0.43466	0.201261	0.0929517
SBS88	0.351107	0.39021	0.314036		0.402343	0.418742	0.0837478
SBS89	0.528991	0.809832	0.480116		0.615839	0.785668	0.436273
SBS90	0.173223	0.20963	0.424868		0.21964	0.259718	0.0734648
SBS91	0.262743	0.216713	0.0799674		0.172589	0.198099	0.183062
SBS92	0.57447	0.691718	0.348171		0.611315	0.66137	0.30668
SBS93	0.442517	0.594507	0.490495		0.448209	0.628397	0.209774
SBS94	0.609351	0.643643	0.403423		0.636105	0.588081	0.590987
