# Supplementary material for: BRCA1 deficiency specific base substitution mutagenesis is dependent on translesion synthesis and regulated by 53BP1
Source: Nat Commun. 2022 Jan 11;13:226. doi: 10.1038/s41467-021-27872-7 (PMC8752635; doi:10.1038/s41467-021-27872-7)
Supplement: Supplementary file 11 — Source data [file 41467_2021_27872_MOESM11_ESM.xlsx]

## Sheet: Figure 1
Figure 1A
Genotype	SBS counts in individual clones
WT	57	59	64
POLH–/–	61	54	74
POLK–/–	75	56	80
REV1–/–	34	31	28
BRCA1–/–	520	592	566	543	623	525
BRCA1–/– POLH–/–	489	417	406
BRCA1–/– POLK–/–	342	530	501
BRCA1–/– REV1 –/–	383	360	379
Figure 1B
Genotype	Insertion counts in individual clones
WT	3	2	4
POLH–/–	1	3	1
POLK–/–	1	1	0
REV1–/–	5	1	0
BRCA1–/–	10	3	7	10	7	7
BRCA1–/– POLH–/–	5	2	5
BRCA1–/– POLK–/–	4	1	3
BRCA1–/– REV1 –/–	2	9	3
Figure 1C
Genotype	Deletion counts in individual clones
WT	3	2	2
POLH–/–	2	4	5
POLK–/–	0	1	2
REV1–/–	2	0	1
BRCA1–/–	21	11	9	17	17	21
BRCA1–/– POLH–/–	15	10	8
BRCA1–/– POLK–/–	15	9	14
BRCA1–/– REV1 –/–	10	15	10
Figure 1D
	Signature 1A	Signature 1B	Signature 1C (SBS.POLKΔ)
WT	43.5398	15.4179	1.05728
POLH–/–	37.6707	21.62	3.72128
POLK–/–	45.5211	0	24.8252
REV1–/–	31.0023	0	0
BRCA1–/–	54.2458	429.729	77.4392
BRCA1–/– POLH–/–	23.7596	358.017	55.4945
BRCA1–/– POLK–/–	0.0774226	12.3293	444.505
BRCA1–/– REV1 –/–	28.2384	310.514	35.1981
Figure 1E
Signature	A[C>A]A	A[C>A]C	A[C>A]G	A[C>A]T	C[C>A]A	C[C>A]C	C[C>A]G	C[C>A]T	G[C>A]A	G[C>A]C	G[C>A]G	G[C>A]T	T[C>A]A	T[C>A]C	T[C>A]G	T[C>A]T	A[C>G]A	A[C>G]C	A[C>G]G	A[C>G]T	C[C>G]A	C[C>G]C	C[C>G]G	C[C>G]T	G[C>G]A	G[C>G]C	G[C>G]G	G[C>G]T	T[C>G]A	T[C>G]C	T[C>G]G	T[C>G]T	A[C>T]A	A[C>T]C	A[C>T]G	A[C>T]T	C[C>T]A	C[C>T]C	C[C>T]G	C[C>T]T	G[C>T]A	G[C>T]C	G[C>T]G	G[C>T]T	T[C>T]A	T[C>T]C	T[C>T]G	T[C>T]T	A[T>A]A
Signature 1A	2.75257	1.94384	0.27324	1.14997	2.9006	0.502542	0.167586	1.48805	5.91706	0.3647	0.139206	5.24165	3.48185	1.41504	0.216371	4.11977	0.433953	0.404832	0.00122293	0.608333	0.0545339	0.000244753	0.000137724	6.13849e-06	0.000233454	0.000705404	0.131364	9.55628e-05	0.00156096	9.05422e-05	0.000251372	0.842909	2.81305	0.941855	4.88567	1.13979	1.82099	1.07074	2.41808	0.959999	1.55695	1.45857	4.97996	3.07409	1.94332	0.840595	1.17219	1.96123	0.63881
Signature 1B	3.18561	1.49199	0.193293	2.10528	1.18025	1.1108	0.150238	1.88541	1.3229	1.16853	0.0881447	1.27974	1.85134	1.54849	0.269666	2.19469	2.02502	0.991571	0.354914	2.13299	0.631117	0.646887	0.0772242	1.22404	1.29408	0.681561	0.239859	1.46698	1.28364	0.77159	0.116244	1.45935	1.99631	1.07879	0.232333	1.85414	1.03327	0.668626	0.125845	0.635149	1.77848	0.737221	2.13682e-15	1.38563	1.02703	1.25127	0.343381	1.18966	0.789898
Signature 1C (SBS.POLKΔ)	1.00888	0.34695	0.294651	1.08323	0.717113	0.610391	1.01401e-17	0.506459	1.1646	0.460277	0.0707628	1.2607	1.27618	0.67157	1.01401e-17	0.996425	1.62563	0.604257	0.429353	1.25703	1.28899	0.634529	0.0697717	0.537381	0.957008	0.261023	0.062361	1.0373	0.819445	0.541492	1.01401e-17	1.37808	0.696093	0.460515	0.502808	0.991332	0.516722	0.413812	0.283361	0.882537	1.26589	0.494595	0.515843	0.615906	1.22988	0.479469	0.200718	0.542709	0.971951
Figure 1F
Sample	SBSPOLK	GTEx_POLK	POLKcontr
Stomach,AdenoCA,,SP85122	0	2.02064	no
Stomach,AdenoCA,,SP85251	0	3.77851	no
Stomach,AdenoCA,,SP84408	0	1.85997	no
Stomach,AdenoCA,,SP84491	0.104337	1.50783	yes
Stomach,AdenoCA,,SP84743	0.0840669	1.18696	yes
Stomach,AdenoCA,,SP83967	0	1.92097	no
Stomach,AdenoCA,,SP105253	0	2.37986	no
Stomach,AdenoCA,,SP84998	0	1.03603	no
Stomach,AdenoCA,,SP84062	0	2.01579	no
Stomach,AdenoCA,,SP84982	0	2.62949	no
Stomach,AdenoCA,,SP105673	0.0946501	1.37379	yes
Stomach,AdenoCA,,SP85339	0	1.97067	no
Stomach,AdenoCA,,SP84719	0	3.46261	no
Stomach,AdenoCA,,SP84056	0	2.56691	no
Stomach,AdenoCA,,SP105261	0	1.81652	no
Stomach,AdenoCA,,SP85379	0.0636317	1.38782	yes
Stomach,AdenoCA,,SP105086	0	0.797175	no
Stomach,AdenoCA,,SP84392	0	3.48255	no
Stomach,AdenoCA,,SP105018	0	1.7187	no
Stomach,AdenoCA,,SP84858	0	1.84638	no
Stomach,AdenoCA,,SP105213	0	1.56316	no
Stomach,AdenoCA,,SP105577	0	1.37501	no
Stomach,AdenoCA,,SP84962	0	2.68095	no
Stomach,AdenoCA,,SP105006	0.103517	0.219644	yes
Stomach,AdenoCA,,SP84439	0	2.75585	no
Stomach,AdenoCA,,SP105159	0	2.82179	no
Stomach,AdenoCA,,SP85230	0	2.81206	no
Stomach,AdenoCA,,SP85130	0	1.35064	no
Stomach,AdenoCA,,SP104984	0	3.21307	no
Stomach,AdenoCA,,SP85222	0	1.33678	no
Figure 1G
Sample	Tissue	SBSPOLK	SBS17a	SBS17b	POLK contribution
Eso.AdenoCA..SP111062	Esophagus	0	0	0	no
Eso.AdenoCA..SP111006	Esophagus	0	0.0611977	0.11917	no
Eso.AdenoCA..SP110846	Esophagus	0	0	0	no
Eso.AdenoCA..SP111086	Esophagus	0.0605251	0.127561	0.296415	yes
Eso.AdenoCA..SP111096	Esophagus	0.0773717	0.112198	0.176503	yes
Eso.AdenoCA..SP111021	Esophagus	0	0	0	no
Eso.AdenoCA..SP111058	Esophagus	0.0666982	0.176021	0.582551	yes
Eso.AdenoCA..SP111092	Esophagus	0	0.106997	0.155435	no
Eso.AdenoCA..SP111076	Esophagus	0	0	0	no
Eso.AdenoCA..SP111098	Esophagus	0	0	0.0965036	no
Eso.AdenoCA..SP111039	Esophagus	0	0	0	no
Eso.AdenoCA..SP111052	Esophagus	0.0605114	0.124703	0.217408	yes
Eso.AdenoCA..SP111166	Esophagus	0	0.151787	0.359774	no
Eso.AdenoCA..SP111014	Esophagus	0	0.153168	0.245267	no
Eso.AdenoCA..SP111066	Esophagus	0	0.219006	0.424845	no
Eso.AdenoCA..SP111094	Esophagus	0	0	0.164458	no
Eso.AdenoCA..SP111015	Esophagus	0	0.105056	0.217323	no
Eso.AdenoCA..SP110853	Esophagus	0	0.133439	0.258135	no
Eso.AdenoCA..SP111051	Esophagus	0	0	0	no
Eso.AdenoCA..SP110855	Esophagus	0	0.125186	0.358824	no
Eso.AdenoCA..SP111004	Esophagus	0	0	0	no
Eso.AdenoCA..SP111078	Esophagus	0	0.115388	0.164405	no
Eso.AdenoCA..SP110863	Esophagus	0	0.165754	0.397951	no
Eso.AdenoCA..SP111013	Esophagus	0	0	0.115575	no
Eso.AdenoCA..SP111042	Esophagus	0	0	0.0651687	no
Eso.AdenoCA..SP111040	Esophagus	0	0	0.0964599	no
Eso.AdenoCA..SP111031	Esophagus	0	0.111825	0.234956	no
Eso.AdenoCA..SP23496	Esophagus	0	0.127794	0.230836	no
Eso.AdenoCA..SP111030	Esophagus	0	0.122331	0.240875	no
Eso.AdenoCA..SP111019	Esophagus	0.0750208	0.229745	0.325628	yes
Eso.AdenoCA..SP111026	Esophagus	0.0616566	0.200138	0.519998	yes
Eso.AdenoCA..SP110860	Esophagus	0.067426	0.167696	0.368433	yes
Eso.AdenoCA..SP110851	Esophagus	0	0	0.0714123	no
Eso.AdenoCA..SP111059	Esophagus	0	0.0667842	0.125328	no
Eso.AdenoCA..SP111170	Esophagus	0	0.110953	0.211652	no
Eso.AdenoCA..SP111054	Esophagus	0	0.119391	0.295059	no
Eso.AdenoCA..SP111033	Esophagus	0	0.0998932	0.222261	no
Eso.AdenoCA..SP111113	Esophagus	0.0885927	0.13951	0.46625	yes
Eso.AdenoCA..SP110865	Esophagus	0	0.0807953	0.178641	no
Eso.AdenoCA..SP111061	Esophagus	0	0	0.138712	no
Eso.AdenoCA..SP111101	Esophagus	0	0.0638255	0.126719	no
Eso.AdenoCA..SP110859	Esophagus	0	0.193381	0.205055	no
Eso.AdenoCA..SP111168	Esophagus	0	0	0	no
Eso.AdenoCA..SP111067	Esophagus	0	0	0	no
Eso.AdenoCA..SP111036	Esophagus	0	0	0	no
Eso.AdenoCA..SP111116	Esophagus	0	0.0812015	0.138528	no
Eso.AdenoCA..SP111099	Esophagus	0	0	0.236321	no
Eso.AdenoCA..SP23502	Esophagus	0.0717173	0.189629	0.360089	yes
Eso.AdenoCA..SP111069	Esophagus	0	0.0664661	0.216683	no
Eso.AdenoCA..SP111043	Esophagus	0.0636733	0.129375	0.438253	yes
Eso.AdenoCA..SP111024	Esophagus	0	0.170377	0.324413	no
Eso.AdenoCA..SP111011	Esophagus	0	0.227481	0.399633	no
Eso.AdenoCA..SP111082	Esophagus	0	0.182539	0.318863	no
Eso.AdenoCA..SP111074	Esophagus	0	0.120181	0.404743	no
Eso.AdenoCA..SP110845	Esophagus	0	0.177459	0.339466	no
Eso.AdenoCA..SP110857	Esophagus	0	0	0.0695494	no
Eso.AdenoCA..SP111017	Esophagus	0	0.177433	0.314452	no
Eso.AdenoCA..SP111080	Esophagus	0	0.121847	0.159234	no
Eso.AdenoCA..SP23506	Esophagus	0	0	0	no
Eso.AdenoCA..SP111075	Esophagus	0	0.102375	0.234791	no
Eso.AdenoCA..SP111112	Esophagus	0	0.0945535	0.224749	no
Eso.AdenoCA..SP111001	Esophagus	0	0.110345	0.397699	no
Eso.AdenoCA..SP111027	Esophagus	0	0	0	no
Eso.AdenoCA..SP111117	Esophagus	0	0.0770416	0.16338	no
Eso.AdenoCA..SP110842	Esophagus	0	0.10935	0.238473	no
Eso.AdenoCA..SP111173	Esophagus	0	0.165879	0.343273	no
Eso.AdenoCA..SP111008	Esophagus	0	0	0.108132	no
Eso.AdenoCA..SP111070	Esophagus	0	0	0	no
Eso.AdenoCA..SP110847	Esophagus	0	0	0.0962326	no
Eso.AdenoCA..SP111077	Esophagus	0	0.107031	0.276218	no
Eso.AdenoCA..SP111091	Esophagus	0.0719587	0.202087	0.334005	yes
Eso.AdenoCA..SP111072	Esophagus	0	0	0.098111	no
Eso.AdenoCA..SP111084	Esophagus	0	0	0.0756628	no
Eso.AdenoCA..SP23504	Esophagus	0	0	0	no
Eso.AdenoCA..SP23500	Esophagus	0.0707743	0.150121	0.387358	yes
Eso.AdenoCA..SP111029	Esophagus	0	0	0	no
Eso.AdenoCA..SP111175	Esophagus	0	0.103603	0.478769	no
Eso.AdenoCA..SP111049	Esophagus	0	0.0730036	0.177143	no
Eso.AdenoCA..SP23498	Esophagus	0	0.0637806	0.140722	no
Eso.AdenoCA..SP111002	Esophagus	0	0.128796	0.227799	no
Eso.AdenoCA..SP110866	Esophagus	0.0665009	0.253739	0.314379	yes
Eso.AdenoCA..SP111035	Esophagus	0	0.071059	0.243216	no
Eso.AdenoCA..SP111009	Esophagus	0	0.207436	0.346799	no
Eso.AdenoCA..SP111114	Esophagus	0	0.123347	0.337446	no
Eso.AdenoCA..SP111000	Esophagus	0	0.16601	0.329941	no
Eso.AdenoCA..SP111045	Esophagus	0	0	0	no
Eso.AdenoCA..SP110861	Esophagus	0	0.0809107	0.190066	no
Eso.AdenoCA..SP111047	Esophagus	0	0.0655111	0.0826389	no
Eso.AdenoCA..SP111088	Esophagus	0	0.100502	0.245038	no
Eso.AdenoCA..SP111056	Esophagus	0	0.133765	0.263036	no
Eso.AdenoCA..SP111089	Esophagus	0	0	0	no
Eso.AdenoCA..SP111038	Esophagus	0	0.109458	0.1813	no
Eso.AdenoCA..SP110849	Esophagus	0	0.156347	0.234244	no
Eso.AdenoCA..SP111164	Esophagus	0	0.173195	0.299437	no
Eso.AdenoCA..SP111057	Esophagus	0	0	0.0683312	no
Eso.AdenoCA..SP111119	Esophagus	0	0.13342	0.231667	no
Eso.AdenoCA..SP111095	Esophagus	0	0.12012	0.209604	no
Eso.AdenoCA..SP111064	Esophagus	0	0	0.0870628	no
Stomach.AdenoCA..SP135192	Stomach	0	0	0	no
Stomach.AdenoCA..SP135335	Stomach	0	0.169659	0.237488	no
Stomach.AdenoCA..SP135278	Stomach	0.064388	0.193645	0.139217	yes
Stomach.AdenoCA..SP135287	Stomach	0	0	0	no
Stomach.AdenoCA..SP135345	Stomach	0	0.171886	0.277639	no
Stomach.AdenoCA..SP85122	Stomach	0	0	0	no
Stomach.AdenoCA..SP84384	Stomach	0	0	0	no
Stomach.AdenoCA..SP135184	Stomach	0	0	0	no
Stomach.AdenoCA..SP135226	Stomach	0	0	0	no
Stomach.AdenoCA..SP135436	Stomach	0	0	0.0691261	no
Stomach.AdenoCA..SP135262	Stomach	0	0.07543	0.096755	no
Stomach.AdenoCA..SP135431	Stomach	0	0	0	no
Stomach.AdenoCA..SP135425	Stomach	0.0917215	0.244709	0.315218	yes
Stomach.AdenoCA..SP135222	Stomach	0	0	0	no
Stomach.AdenoCA..SP135230	Stomach	0	0.124692	0.307634	no
Stomach.AdenoCA..SP135205	Stomach	0	0.0913248	0.127127	no
Stomach.AdenoCA..SP135180	Stomach	0	0	0	no
Stomach.AdenoCA..SP135213	Stomach	0	0	0	no
Stomach.AdenoCA..SP135217	Stomach	0	0	0	no
Stomach.AdenoCA..SP135405	Stomach	0	0	0.146468	no
Stomach.AdenoCA..SP135238	Stomach	0	0	0	no
Stomach.AdenoCA..SP135270	Stomach	0	0	0	no
Stomach.AdenoCA..SP135411	Stomach	0	0.0730246	0.183716	no
Stomach.AdenoCA..SP135188	Stomach	0	0.0998081	0.210452	no
Stomach.AdenoCA..SP135194	Stomach	0	0	0	no
Stomach.AdenoCA..SP135186	Stomach	0.0820106	0.150056	0.143827	yes
Stomach.AdenoCA..SP135420	Stomach	0.0869124	0.125994	0.174149	yes
Stomach.AdenoCA..SP135258	Stomach	0	0.0607546	0	no
Stomach.AdenoCA..SP135234	Stomach	0.0725146	0.124741	0.262957	yes
Stomach.AdenoCA..SP135293	Stomach	0	0	0	no
Stomach.AdenoCA..SP135393	Stomach	0	0.0950553	0.233891	no
Stomach.AdenoCA..SP135299	Stomach	0	0	0	no
Stomach.AdenoCA..SP135415	Stomach	0	0	0	no
Stomach.AdenoCA..SP135310	Stomach	0	0	0	no
Stomach.AdenoCA..SP135323	Stomach	0	0	0	no
Stomach.AdenoCA..SP135390	Stomach	0	0.148093	0.0771675	no
Stomach.AdenoCA..SP135209	Stomach	0	0	0.0665623	no
Stomach.AdenoCA..SP135240	Stomach	0	0	0	no
Stomach.AdenoCA..SP135182	Stomach	0.0750522	0.0939623	0.146005	yes
Stomach.AdenoCA..SP85251	Stomach	0	0	0	no
Stomach.AdenoCA..SP84408	Stomach	0	0	0	no
Stomach.AdenoCA..SP84491	Stomach	0.104337	0.126502	0.385841	yes
Stomach.AdenoCA..SP84743	Stomach	0.0840669	0.0808589	0.290258	yes
Stomach.AdenoCA..SP83967	Stomach	0	0	0	no
Stomach.AdenoCA..SP105253	Stomach	0	0	0.153395	no
Stomach.AdenoCA..SP84998	Stomach	0	0	0	no
Stomach.AdenoCA..SP84062	Stomach	0	0	0	no
Stomach.AdenoCA..SP84982	Stomach	0	0	0.125776	no
Stomach.AdenoCA..SP84790	Stomach	0.0848754	0.0953165	0.276283	yes
Stomach.AdenoCA..SP105673	Stomach	0.0946501	0	0	yes
Stomach.AdenoCA..SP85339	Stomach	0	0.071032	0.121639	no
Stomach.AdenoCA..SP84719	Stomach	0	0	0.0882097	no
Stomach.AdenoCA..SP105425	Stomach	0	0	0.0885056	no
Stomach.AdenoCA..SP84056	Stomach	0	0	0	no
Stomach.AdenoCA..SP105261	Stomach	0	0	0	no
Stomach.AdenoCA..SP85379	Stomach	0.0636317	0.187633	0.320135	yes
Stomach.AdenoCA..SP105086	Stomach	0	0	0.066843	no
Stomach.AdenoCA..SP84392	Stomach	0	0	0	no
Stomach.AdenoCA..SP105018	Stomach	0	0	0	no
Stomach.AdenoCA..SP84858	Stomach	0	0	0	no
Stomach.AdenoCA..SP84086	Stomach	0	0	0	no
Stomach.AdenoCA..SP105213	Stomach	0	0	0	no
Stomach.AdenoCA..SP105577	Stomach	0	0	0	no
Stomach.AdenoCA..SP85431	Stomach	0	0	0	no
Stomach.AdenoCA..SP84962	Stomach	0	0	0	no
Stomach.AdenoCA..SP105006	Stomach	0.103517	0	0.123323	yes
Stomach.AdenoCA..SP84439	Stomach	0	0	0	no
Stomach.AdenoCA..SP105159	Stomach	0	0	0	no
Stomach.AdenoCA..SP85230	Stomach	0	0	0	no
Stomach.AdenoCA..SP84922	Stomach	0	0.142991	0.41192	no
Stomach.AdenoCA..SP85130	Stomach	0	0	0.137452	no
Stomach.AdenoCA..SP104984	Stomach	0	0	0	no
Stomach.AdenoCA..SP85222	Stomach	0	0	0	no
Stomach.AdenoCA..SP105375	Stomach	0	0	0.0918975	no
Stomach.AdenoCA..SP85287	Stomach	0	0	0.0724871	no
[truncated: 47 more columns]

## Sheet: Figure 2
Figure 2A
		SBS counts in individual clones
Genotype	Treatment
WT	mock	57	59	64
WT	cisplatin	314	320	390
BRCA1–/–	mock	520	592	566	543	623	525
BRCA1–/–	cisplatin	1440	1583	1519
BRCA2–/–	mock	412	414	476
BRCA2–/–	cisplatin	981	992	1273
Figure 2B
Genotype	Treatment	Signature 2A	Signature 2B	Signature 2C
WT	mock	60.0262	0	0
WT	cisplatin	47.7707	0	293.591
BRCA1–/–	mock	77.798	457.632	26.1033
BRCA1–/–	cisplatin	4.1515	94.3187	1415.49
BRCA2–/–	mock	63.1256	333.741	37.1645
BRCA2–/–	cisplatin	38.8421	284.577	758.587
Figure 2C	Hierarchical clustering of identified de novo NMF components with Ward's method, using Euclidean distances.
Figure 2D
		A[C>A]A	A[C>A]C	A[C>A]G	A[C>A]T	C[C>A]A	C[C>A]C	C[C>A]G	C[C>A]T	G[C>A]A	G[C>A]C	G[C>A]G	G[C>A]T	T[C>A]A	T[C>A]C	T[C>A]G	T[C>A]T	A[C>G]A	A[C>G]C	A[C>G]G	A[C>G]T	C[C>G]A	C[C>G]C	C[C>G]G	C[C>G]T	G[C>G]A	G[C>G]C	G[C>G]G	G[C>G]T	T[C>G]A	T[C>G]C	T[C>G]G	T[C>G]T	A[C>T]A	A[C>T]C	A[C>T]G	A[C>T]T	C[C>T]A	C[C>T]C	C[C>T]G	C[C>T]T	G[C>T]A	G[C>T]C	G[C>T]G	G[C>T]T	T[C>T]A	T[C>T]C	T[C>T]G	T[C>T]T
WT	mock	16.6667	9.16667	0.833333	8.16667	6.5	5.66667	1.16667	8.16667	10.6667	4	0.5	9	11	5.83333	1	11.8333	9.83333	5	2.83333	9.5	5.33333	3.83333	0.666667	5.83333	7	2.83333	1.16667	7.5	6.33333	3	0.666667	8.16667	13.5	6.16667	4.83333	10	6	3.83333	2	4.16667	9	4.16667	2.5	7.66667	7.5	6.33333	1.66667	6.66667
BRCA1–/–	mock	13.3333	8.33333	1	10.3333	3	6.66667	0.333333	4.33333	10	5	0.333333	8	5.66667	9	0.666667	11.6667	10.3333	5.33333	2.33333	8.33333	3.33333	2.33333	0	3.33333	5	1.33333	0	5.66667	3.33333	2.33333	0.333333	6.33333	8.33333	3.33333	3.66667	8	4.33333	3.33333	1	5.33333	8	6	2	6	8	3.66667	2.66667	5
BRCA2–/–	mock	1.66667	0.666667	0	1.33333	1.33333	0.333333	0.333333	1.66667	2.33333	0.333333	0	2	1.33333	0.333333	0	2.33333	0.666667	0	0	0	0.333333	0	0	0	0.333333	0.333333	0.333333	0	0.333333	0	0	0.333333	1.33333	0	3	1.33333	1	1	1.66667	0.333333	1.33333	0.666667	1.33333	1.66667	1.33333	0.333333	0.333333	1.33333
WT	cisplatin	16.6667	142.667	2	36.3333	26	79.6667	2	37	16.6667	168.667	1	39.3333	20.3333	158.333	1.66667	52	9.66667	5.33333	2	9.33333	5.33333	3.66667	0.333333	11.3333	7.33333	6.33333	1.66667	5.66667	8	5.33333	1	13	6	9.66667	2.33333	10	9	11.6667	1.66667	17	19.6667	17	1.66667	14.6667	12.3333	12.6667	2.66667	20
BRCA1–/–	cisplatin	14	79	2	24	19.6667	51.6667	1.66667	23.3333	13.6667	96	0.333333	27	17.3333	67.3333	0.333333	37.6667	11	5.33333	2	12	6.66667	4	1.66667	7	6.66667	4.66667	1.33333	8.33333	9	7	1.66667	10	11	6.33333	3.33333	11	9.33333	6.66667	2.33333	10.3333	10.6667	10.6667	2.66667	15	13.3333	13	1.33333	16.3333
BRCA2–/–	cisplatin	4	28.3333	0.666667	8.66667	8.33333	13.6667	0	9.66667	4	41	0.333333	12	3.33333	33.3333	0	11.6667	1.66667	1.66667	0.333333	2	0.666667	0.666667	0	0.666667	1.33333	2.33333	0	1.66667	0.666667	1.66667	0	2.33333	2.33333	1.33333	4	3	1.66667	2.33333	0.666667	3	3.66667	2.66667	2.66667	3.66667	2.66667	2	1	4.33333
Figure 2E
		NCC>NAC substitutions in individual clones
WT	cisplatin	109	97	143
BRCA1–/–	cisplatin	495	590	563
BRCA1–/– POLK–/–	cisplatin	160	183
Figure 2F
Genotype	Treatment	Insertion counts in individual clones
WT	mock	3	2	4
WT	cisplatin	6	9	17
BRCA1–/–	mock	10	3	7	10	7	7
BRCA1–/–	cisplatin	33	43	43
BRCA2–/–	mock	8	4	11
BRCA2–/–	cisplatin	16	19	29
Figure 2G
Mock		previous
T insertion		AA	AC	AG	AT	CA	CC	CG	CT	GA	GC	GG	GT	TA	TC	TG	TT
next	AA	0	0	0	0	0	0	0	0	0	0	0	0	0	0	1	0
	AC	0	0	0	0	0	0	0	0	0	0	0	0	0	0	0	0
	AG	0	0	0	0	0	0	0	0	0	0	0	0	0	0	0	0
	AT	1	1	0	0	1	1	0	0	0	0	0	0	0	0	0	0
	CA	0	0	0	0	0	1	0	0	0	0	0	0	0	0	0	0
	CC	1	0	0	0	0	0	0	0	0	0	0	0	0	0	0	0
	CG	0	0	0	0	0	0	0	0	0	0	0	0	0	0	0	0
	CT	0	0	0	0	0	0	0	0	0	0	0	0	0	1	0	0
	GA	1	0	0	0	0	0	0	0	0	0	0	0	0	0	0	0
	GC	0	0	0	0	0	0	0	0	1	0	0	0	0	0	0	0
	GG	0	0	1	0	0	0	0	0	1	0	0	0	0	1	0	0
	GT	0	0	0	0	0	0	0	0	0	0	1	0	1	0	0	0
	TA	0	0	0	0	0	1	0	0	0	2	0	0	0	0	0	0
	TC	0	0	0	0	0	0	0	0	0	0	0	0	0	0	1	0
	TG	0	1	0	0	0	0	0	0	1	0	0	0	0	0	0	0
	TT	3	8	4	0	12	6	2	0	5	4	6	0	13	12	11	0
Cisplatin
T insertion		AA	AC	AG	AT	CA	CC	CG	CT	GA	GC	GG	GT	TA	TC	TG	TT
next	AA	0	0	0	0	0	0	0	0	1	0	6	0	0	0	0	0
	AC	0	0	0	0	0	0	0	0	0	0	2	0	1	0	0	0
	AG	0	0	0	0	0	0	0	0	0	0	5	0	0	0	0	0
	AT	0	0	0	0	0	0	0	0	0	0	0	0	0	0	0	0
	CA	0	0	0	0	1	0	0	0	0	0	27	0	0	0	1	0
	CC	0	0	0	0	2	4	0	0	0	1	2	0	0	0	0	0
	CG	0	0	0	0	0	0	0	0	0	0	3	0	0	0	0	0
	CT	0	0	0	0	0	0	0	0	0	0	9	0	0	0	0	0
	GA	0	0	0	0	0	0	0	0	1	0	6	0	0	0	0	0
	GC	0	0	1	0	2	0	0	0	0	0	3	0	0	0	0	0
	GG	0	0	1	0	3	0	0	0	0	1	3	0	0	0	0	0
	GT	0	0	0	0	0	0	0	0	0	0	0	0	1	0	0	0
	TA	2	0	0	0	1	0	0	0	0	0	42	0	0	0	1	0
	TC	1	0	0	0	5	0	0	0	0	1	19	0	0	0	0	0
	TG	1	2	3	0	1	5	0	0	1	0	50	0	3	1	0	0
	TT	5	6	4	0	10	10	1	0	3	5	129	0	6	4	3	0
Figure 2H
Genotype	Treatment	T insertions after GG in individual clones
WT	mock	1	0	0
WT	cisplatin	3	4	12
BRCA1–/–	mock	0	1	0	1	0	0
BRCA1–/–	cisplatin	22	33	30
BRCA2–/–	mock	0	0	1
BRCA2–/–	cisplatin	2	7	12
Figure 2I
Genotype	Treatment	Deletion counts in individual clones
WT	mock	3	2	2
WT	cisplatin	11	16	23
BRCA1–/–	mock	21	11	9	17	17	21
BRCA1–/–	cisplatin	54	59	73
BRCA2–/–	mock	28	32	34
BRCA2–/–	cisplatin	84	66	87
Figure 2J
			Length of deletions
Sample	Genotype	Treatment	1	2	3-9	10+
sample16	BRCA1	mock	12	2	1	6
sample17	BRCA1	mock	8	0	0	3
sample18	BRCA1	mock	4	0	2	3
sample19	BRCA1	mock	12	1	1	3
sample20	BRCA1	mock	10	1	4	2
sample21	BRCA1	mock	11	0	5	5
sample22	BRCA1	cisplatin	40	6	4	4
sample23	BRCA1	cisplatin	45	8	5	1
sample24	BRCA1	cisplatin	53	15	2	3
sample26	BRCA2	mock	10	3	8	7
sample27	BRCA2	mock	9	3	17	3
sample28	BRCA2	mock	15	2	14	3
sample29	BRCA2	cisplatin	52	15	10	7
sample30	BRCA2	cisplatin	28	15	21	2
sample31	BRCA2	cisplatin	54	16	13	4
sample73	WT	mock	2	0	1	0
sample74	WT	mock	1	0	1	0
sample75	WT	mock	1	0	1	0
sample76	WT	cisplatin	5	4	2	0
sample77	WT	cisplatin	14	2	0	0
sample78	WT	cisplatin	19	2	1	1
[truncated: 48 more columns]

## Sheet: Figure 3
Figure 3A
Genotype	Treatment	SBS counts in individual clones
WT	mock	57	59	64
53BP1–/–	mock	46	64	33
KU70–/–	mock	60	74	68	76
BRCA1–/–	mock	520	592	566	543	623	525
BRCA1–/– 53BP1–/–	mock	164	181	144
BRCA1–/– KU70–/–	mock	373	382	456
Figure 3B
Genotype	Treatment	Insertion counts in individual clones
WT	mock	3	2	4
53BP1–/–	mock	2	5	2
KU70–/–	mock	1	2	2	1
BRCA1–/–	mock	10	3	7	10	7	7
BRCA1–/– 53BP1–/–	mock	2	5	2
BRCA1–/– KU70–/–	mock	4	8	8
Figure 3C
			Length of deletions
Sample	Genotype	Treatment	1	2	3-9	10+
sample2	53BP1	mock	1	0	0	0
sample3	53BP1	mock	0	0	0	0
sample4	53BP1	mock	1	0	0	0
sample9	53BP1_BRCA1	mock	2	0	1	1
sample10	53BP1_BRCA1	mock	7	1	0	0
sample11	53BP1_BRCA1	mock	3	0	0	0
sample16	BRCA1	mock	12	2	1	6
sample17	BRCA1	mock	8	0	0	3
sample18	BRCA1	mock	4	0	2	3
sample19	BRCA1	mock	12	1	1	3
sample20	BRCA1	mock	10	1	4	2
sample21	BRCA1	mock	11	0	5	5
sample34	KU70	mock	3	1	0	0
sample35	KU70	mock	0	1	1	0
sample36	KU70	mock	0	0	0	0
sample37	KU70	mock	1	0	0	0
sample42	KU70_BRCA1	mock	5	1	0	3
sample43	KU70_BRCA1	mock	5	0	0	0
sample44	KU70_BRCA1	mock	6	0	2	0
sample73	WT	mock	2	0	1	0
sample74	WT	mock	1	0	1	0
sample75	WT	mock	1	0	1	0
Figure 3D
Genotype	Treatment	SBS counts in individual clones
WT	cisplatin	314	320	390
53BP1–/–	cisplatin	267	216	304
KU70–/–	cisplatin	281	501	826
BRCA1–/–	cisplatin	1440	1583	1519
BRCA1–/– 53BP1–/–	cisplatin	1148	823	1082
BRCA1–/– KU70–/–	cisplatin	1694	1639	1596
Figure 3E
Genotype	Treatment	Insertion counts in individual clones
WT	cisplatin	6	9	17
53BP1–/–	cisplatin	9	8	8
KU70–/–	cisplatin	13	7	25
BRCA1–/–	cisplatin	33	43	43
BRCA1–/– 53BP1–/–	cisplatin	30	17	26
BRCA1–/– KU70–/–	cisplatin	49	40	36
Figure eF
			Length of deletions
Sample	Genotype	Treatment	1	2	3-9	10+
sample5	53BP1	cisplatin	9	3	0	0
sample6	53BP1	cisplatin	13	3	1	0
sample7	53BP1	cisplatin	14	6	0	1
sample12	53BP1_BRCA1	cisplatin	36	8	0	2
sample13	53BP1_BRCA1	cisplatin	19	5	1	1
sample14	53BP1_BRCA1	cisplatin	32	9	0	0
sample22	BRCA1	cisplatin	40	6	4	4
sample23	BRCA1	cisplatin	45	8	5	1
sample24	BRCA1	cisplatin	53	15	2	3
sample38	KU70	cisplatin	26	7	0	1
sample39	KU70	cisplatin	22	9	0	0
sample40	KU70	cisplatin	38	18	2	0
sample45	KU70_BRCA1	cisplatin	60	18	2	0
sample46	KU70_BRCA1	cisplatin	48	10	1	3
sample47	KU70_BRCA1	cisplatin	47	13	2	2
sample76	WT	cisplatin	5	4	2	0
sample77	WT	cisplatin	14	2	0	0
sample78	WT	cisplatin	19	2	1	1

## Sheet: Figure 4
Figure 4a	A genomic map: sequences of the indicated primers are given in the methods
Figure 4b			mutation events per read pair
	genotype	sample	SBS at AT	SBS at CG	gene conversion
	WT	clone 1	0.0151924	0.0195295	0.038832
		clone 2	0.0130494	0.0132118	0.0308085
		clone 3	0.0133914	0.0177001	0.0253031
	BRCA1	clone 1	0.012811	0.0390811	0.00114384
		clone 2	0.0147143	0.0536609	0.00178077
		clone 3	0.0139507	0.0406901	0.00143118
	53BP1	clone 1	0.0137333	0.0192312	0.0839771
		clone 2	0.0129093	0.0222158	0.0610704
		clone 3	0.0130216	0.0192707	0.0780816
	BRCA1_53BP1	clone 1	0.0132138	0.0454938	0.0287852
		clone 2	0.0144497	0.0390985	0.0332179
		clone 3	0.0122246	0.0390975	0.044547
	KU70	clone 1	0.0152503	0.0195256	0.0380855
		clone 2	0.0149494	0.0146671	0.0389562
		clone 3	0.0138045	0.0107484	0.0128445
	REV1	clone 1	0.0151943	0.0089961	0.0749726
		clone 2	0.0163562	0.00909134	0.0426966
		clone 3	0.0160581	0.00873453	0.0524438
Figure 4C
		1st quartile	median	3rd quartile	GC tracts
	WT	14	28	39	8889
	BRCA1	12	18	33	500
	53BP1	18	29	41	25366
	BRCA1_53BP1	17	29	39	18198

## Sheet: Figure 5
Figure 5		Figure 5a						Figure 5b						Figure 5c						Figure 5d						Figure 5e						Figure 5f
	treatment	cisplatin	cisplatin	cisplatin	cisplatin	cisplatin	cisplatin	SN-38	SN-38	SN-38	SN-38	SN-38	SN-38	etoposide	etoposide	etoposide	etoposide	etoposide	etoposide	MMS	MMS	MMS	MMS	MMS	MMS	olaparib	olaparib	olaparib	olaparib	olaparib	olaparib	daunomycin	daunomycin	daunomycin	daunomycin	daunomycin	daunomycin
	genotype	WT	53BP1-/-	Ku70-/-	BRCA1-/-	BRCA1-/-, 53BP1-/-	BRCA1-/-, Ku70-/-	WT	53BP1-/-	Ku70-/-	BRCA1-/-	BRCA1-/-, 53BP1-/-	BRCA1-/-, Ku70-/-	WT	53BP1-/-	Ku70-/-	BRCA1-/-	BRCA1-/-, 53BP1-/-	BRCA1-/-, Ku70-/-	WT	53BP1-/-	Ku70-/-	BRCA1-/-	BRCA1-/-, 53BP1-/-	BRCA1-/-, Ku70-/-	WT	53BP1-/-	Ku70-/-	BRCA1-/-	BRCA1-/-, 53BP1-/-	BRCA1-/-, Ku70-/-	WT	53BP1-/-	Ku70-/-	BRCA1-/-	BRCA1-/-, 53BP1-/-	BRCA1-/-, Ku70-/-
repeat 1	IC50 (nM)	0.2698	0.07316	0.374	0.1517	0.04095	0.1284	0.01558	0.02071	0.02389	0.002513	0.002803	0.002706	0.1234	0.1111	0.011	0.07844	0.09664	0.007958	54.39	35.67	76.35	27.2	15.84	17.72	2.843	3.71	3.455	0.1474	0.5904	0.3103	0.005409	0.005071	0.0007973	0.004604	0.00556	0.0006851
repeat 2	IC50 (nM)	0.2136	0.07669	0.4963	0.2154	0.04217	0.1311	0.01143	0.01552	0.02698	0.002324	0.003301	0.003432	0.108325	0.1021	0.01083	0.09128	0.08133	0.007469	54.91	35.67	57.24	30.01	16.33	21.36	3.402	3.323	5.511	0.1245	0.2472	0.2963	0.004778	0.004375	0.0006134	0.00536	0.004437	0.000665
repeat 3	IC50 (nM)	0.2556	0.07696	0.5165	0.2424	0.04524	0.1529	0.007521	0.01278	0.04215	0.002738	0.001761	0.001657	0.09325	0.1254	0.01227	0.06846	0.09894	0.009591	61.14	42.88	81.34	27.61	22.71	25.53	2.09	3.359	6.285	0.07771	0.2459	0.2289	0.006158	0.008126	0.001299	0.006311	0.005283	0.001273
	IC50 mean (nM)	0.246333						0.0115103						0.108325						56.8133						2.77833						0.00544833
repeat 1	relative IC50 (nM)	0.0234667	-0.173173	0.127667	-0.0946333	-0.205383	-0.117933	0.00406967	0.00919967	0.0123797	-0.00899733	-0.00870733	-0.00880433	0.015075	0.002775	-0.097325	-0.029885	-0.011685	-0.100367	-2.42333	-21.1433	19.5367	-29.6133	-40.9733	-39.0933	0.0646667	0.931667	0.676667	-2.63093	-2.18793	-2.46803	-3.93333e-05	-0.000377333	-0.00465103	-0.000844333	0.000111667	-0.00476323
repeat 2	relative IC50 (nM)	-0.0327333	-0.169643	0.249967	-0.0309333	-0.204163	-0.115233	-8.03333e-05	0.00400967	0.0154697	-0.00918633	-0.00820933	-0.00807833	0	-0.006225	-0.097495	-0.017045	-0.026995	-0.100856	-1.90333	-21.1433	0.426667	-26.8033	-40.4833	-35.4533	0.623667	0.544667	2.73267	-2.65383	-2.53113	-2.48203	-0.000670333	-0.00107333	-0.00483493	-8.83333e-05	-0.00101133	-0.00478333
repeat 3	relative IC50 (nM)	0.00926667	-0.169373	0.270167	-0.00393333	-0.201093	-0.0934333	-0.00398933	0.00126967	0.0306397	-0.00877233	-0.00974933	-0.00985333	-0.015075	0.017075	-0.096055	-0.039865	-0.009385	-0.098734	4.32667	-13.9333	24.5267	-29.2033	-34.1033	-31.2833	-0.688333	0.580667	3.50667	-2.70062	-2.53243	-2.54943	0.000709667	0.00267767	-0.00414933	0.000862667	-0.000165333	-0.00417533
	relative IC50 mean (nM)	9.25186e-18	-0.17073	0.215933	-0.0431667	-0.203547	-0.108867	0	0.00482633	0.0194963	-0.00898533	-0.00888867	-0.008912	-4.62593e-18	0.00454167	-0.0969583	-0.0289317	-0.0160217	-0.0999857	0	-18.74	14.83	-28.54	-38.52	-35.2767	-4.44089e-16	0.685667	2.30533	-2.6618	-2.41717	-2.49983	5.78241e-19	0.000409	-0.0045451	-2.33333e-05	-0.000355	-0.00457397

## Sheet: Figure 6
Figure 6b
Figure 6c
	Treatments	Source of extracts	Replication efficiency %
			Repeat 1	Repeat 2	Repeat 3
	cytosol	WT	23.8745	23.0058	21.7566
	cytosol	53BP1-/-	14.1021	17.6047	18.2319
	cytosol + 4 nx	WT	20.8565	22.5859	23.4405
	10 nM F11	WT	20.28	21.74
	50 nM F11	WT	22.81	23.82
	cytosol + 4 nx	53BP1-/-	15.813	16.4281	16.9498
	10 nM F11	53BP1-/-	15.82	15.88
	50 nM F11	53BP1-/-	18.19	19.64
	cytosol + 20 nx	WT	12.4315	12.2297	13.4544
	cytosol + 20 nx	53BP1-/-	7.92613	8.71845	12.2575
Figure 6d	Treatments	Source of extracts	Translesion synthesis (TLS)				Template switch(TSw) or NER				PCR-generated deletion (GAP)
			Repeat 1	Repeat 2	Repeat 3		Repeat 1	Repeat 2	Repeat 3		Repeat 1	Repeat 2	Repeat 3
	cytosol	WT	0.537714	0.590088	0.640653		0.189631	0.115557	0.132265		0.272655	0.294355	0.227081
	cytosol	53BP1-/-	0.57733	0.543991	0.460784		0.196406	0.241931	0.268871		0.226264	0.214078	0.270345
	cytosol + 4 nx	WT	0.644681	0.676279	0.702837		0.160192	0.113553	0.121007		0.195127	0.210168	0.176156
	10 nM F11	WT	0.59232	0.563289			0.169385	0.192734			0.238296	0.243977
	50 nM F11	WT	0.583499	0.615719			0.202876	0.236716			0.213625	0.147564
	cytosol + 4 nx	53BP1-/-	0.465343	0.473045	0.496535		0.294089	0.277673	0.292152		0.240569	0.249283	0.211313
	10 nM F11	53BP1-/-	0.522532	0.474455			0.204936	0.249351			0.272532	0.276194
	50 nM F11	53BP1-/-	0.567021	0.551831			0.192553	0.202882			0.240426	0.245288
	cytosol + 20 nx	WT	0.556348	0.507721	0.587916		0.23971	0.256351	0.203468		0.203941	0.235929	0.208616
	cytosol + 20 nx	53BP1-/-	0.4424	0.418897	0.380047		0.265298	0.337248	0.373322		0.292302	0.243855	0.246631

## Sheet: Figure S1
Supplementary Figure 1. Expression of TLS genes and 53BP1 in WT and BRCA1–/– cells.
		FPKM values
Ensembl gene ID	Gene name	WT clones			BRCA1 –/– clones
ENSGALG00000008521	TP53BP1	4.87594	4.54348	5.12983	7.35961	3.71596	3.96671
ENSGALG00000010317	POLH	63.9181	102.016	85.1962	88.0344	83.8841	83.1337
ENSGALG00000014956	POLK	0.0585238	0.0700916	0	0.105586	0.0758814	0.0184941
ENSGALG00000016766	REV1	1.40576	0.722797	0.366352	2.10942	1.24985	0.634184

## Sheet: Figure S2
Figure S2. Spontaneous triplet mutation spectra of cell lines deficient for BRCA1 or TLS polymerases
Cell_line	A[C>A]A	A[C>A]C	A[C>A]G	A[C>A]T	C[C>A]A	C[C>A]C	C[C>A]G	C[C>A]T	G[C>A]A	G[C>A]C	G[C>A]G	G[C>A]T	T[C>A]A	T[C>A]C	T[C>A]G	T[C>A]T	A[C>G]A	A[C>G]C	A[C>G]G	A[C>G]T	C[C>G]A	C[C>G]C	C[C>G]G	C[C>G]T	G[C>G]A	G[C>G]C	G[C>G]G	G[C>G]T	T[C>G]A	T[C>G]C	T[C>G]G	T[C>G]T	A[C>T]A	A[C>T]C	A[C>T]G	A[C>T]T	C[C>T]A	C[C>T]C	C[C>T]G	C[C>T]T	G[C>T]A	G[C>T]C	G[C>T]G	G[C>T]T	T[C>T]A	T[C>T]C	T[C>T]G	T[C>T]T	A[T>A]A
WT	1.66667	0.666667	0	1.33333	1.33333	0.333333	0.333333	1.66667	2.33333	0.333333	0	2	1.33333	0.333333	0	2.33333	0.666667	0	0	0	0.333333	0	0	0	0.333333	0.333333	0.333333	0	0.333333	0	0	0.333333	1.33333	0	3	1.33333	1	1	1.66667	0.333333	1.33333	0.666667	1.33333	1.66667	1.33333	0.333333	0.333333	1.33333	0.333333
POLH–/–	1	0.333333	0.333333	0.333333	1.66667	0.666667	0	1	2.33333	0.333333	0.333333	0.666667	1.66667	1.33333	0	0.666667	0	0.666667	0.333333	2.66667	0	0	0	0.333333	0.333333	0	0	0.333333	0	0.333333	0	1.66667	2	0.666667	1.66667	0.333333	0.333333	0.333333	0.666667	0.666667	0.666667	0.666667	2.66667	2	2	0.333333	0.666667	1	0
POLK–/–	2.66667	1.66667	0.333333	1.33333	2	0	0	0	3.33333	0	0	3.66667	1.66667	0.333333	0	3	1.33333	0.666667	0	0.333333	0.333333	0.333333	0	0	0	0	0	0.333333	0.333333	0	0	0.666667	1.33333	1.33333	1.66667	0.666667	1.66667	0.333333	0.333333	0.666667	1.66667	0.666667	2.33333	1	0.666667	0.333333	0.333333	0.333333	0.666667
REV1–/–	0.333333	0.666667	0	0	0.333333	0.333333	0	0.666667	2	0.333333	0	2.66667	1.66667	1	0.333333	1.33333	0	0	0	0	0	0	0	0	0	0	0	0	0	0	0	0	0.666667	0	1.33333	0.333333	0.333333	0.333333	1.33333	0.333333	0	0.666667	2	1	0	0.666667	0.666667	1	0.333333
BRCA1–/–	16.6667	9.16667	0.833333	8.16667	6.5	5.66667	1.16667	8.16667	10.6667	4	0.5	9	11	5.83333	1	11.8333	9.83333	5	2.83333	9.5	5.33333	3.83333	0.666667	5.83333	7	2.83333	1.16667	7.5	6.33333	3	0.666667	8.16667	13.5	6.16667	4.83333	10	6	3.83333	2	4.16667	9	4.16667	2.5	7.66667	7.5	6.33333	1.66667	6.66667	6.33333
BRCA1–/– POLH–/–	13.6667	4.66667	0.333333	7.33333	4.33333	4.66667	0.666667	6.66667	6.33333	6	0.666667	8	6.66667	6.66667	0.666667	8.33333	8.66667	3	1	7.66667	3.33333	3.33333	0	5	4	2.33333	0.333333	6.66667	5.33333	3	0.666667	5	7	3.66667	1.66667	7.66667	4.66667	2	1.66667	2.66667	8	3	2	6	5	5	0.666667	5.33333	1.66667
BRCA1–/– POLK–/–	4.66667	1.66667	1.33333	5	3.33333	3	0	2.66667	5.33333	2.33333	0.333333	5.66667	6	3.33333	0	4.66667	7	2.66667	2	6	5.66667	2.66667	0.333333	2.66667	4.66667	1.33333	0.333333	4.66667	3.66667	2.66667	0	6.33333	3.33333	2	2.33333	4.66667	2.33333	2	1.33333	4	5.66667	2.33333	2.33333	3	5.66667	2.33333	1	2.66667	4.33333
BRCA1–/– REV1 –/–	9.66667	5.66667	1.66667	10.6667	6.33333	3.33333	0	8	6	4	0	5	8.66667	7	1.66667	10.3333	7.33333	4.33333	0.666667	8	0.666667	1.33333	0.333333	3.66667	4.66667	2.66667	1.33333	4	4	3.33333	0	5.66667	5.66667	4	2.33333	5.66667	3.66667	3.33333	0.666667	2.66667	6.33333	3.33333	1.33333	5.66667	2.66667	4.33333	3	4	3.33333
[truncated: 47 more columns]

## Sheet: Figure S3
Supplementary Figure 3. NMF rank survey.
The figure shows the raw output of the MutationalPatterns package.
These graphs only serve the purpose of a qualitative investigation and choice of factorization rank, therefore the raw data are not informative.

## Sheet: Figure S4
Supplementary Figure 4. Comparisons of base substitution signatures.
Figure S4a	Raw data values are shown on the figure panel
Figure S4b
	Cosine similarities
COSMIC v3,2 SBS signature	Signature 1A	Signature 1B	Signature 1C		Signature 2A	Signature 2B	Signature 2C
SBS1	0.47088	0.0544494	0.0552581		0.488518	0.0380984	0.0226686
SBS2	0.178959	0.145265	0.078046		0.185172	0.183547	0.0698786
SBS3	0.562465	0.901632	0.561889		0.618926	0.885548	0.520401
SBS4	0.530971	0.612361	0.296055		0.535013	0.5228	0.673367
SBS5	0.667361	0.817804	0.423699		0.713099	0.804786	0.330485
SBS6	0.555866	0.207258	0.106715		0.526789	0.202304	0.0823634
SBS7a	0.195264	0.199251	0.0861799		0.176846	0.225458	0.0870125
SBS7b	0.223474	0.229755	0.0912897		0.202995	0.231926	0.10978
SBS7c	0.153167	0.315798	0.545909		0.230969	0.400321	0.118853
SBS7d	0.284325	0.269983	0.218487		0.289719	0.27905	0.0714555
SBS8	0.545635	0.707657	0.605265		0.590662	0.693255	0.670458
SBS9	0.455358	0.614323	0.414965		0.461055	0.627769	0.206652
SBS10a	0.325556	0.23985	0.0812725		0.303267	0.223943	0.194172
SBS10b	0.215976	0.154208	0.0638661		0.179948	0.150412	0.0823856
SBS10c	0.54464	0.509927	0.263349		0.539326	0.480783	0.331166
SBS10d	0.402387	0.334375	0.1383		0.340241	0.309203	0.268277
SBS11	0.262018	0.288016	0.0995239		0.252344	0.292477	0.119319
SBS12	0.372844	0.528976	0.288605		0.452661	0.494651	0.0989402
SBS13	0.109234	0.233485	0.113268		0.0932551	0.234901	0.0970889
SBS14	0.431749	0.397501	0.135069		0.510358	0.299504	0.358483
SBS15	0.545448	0.187074	0.111172		0.476284	0.175866	0.111013
SBS16	0.327362	0.438005	0.212386		0.371888	0.414184	0.115675
SBS17a	0.100305	0.297521	0.334986		0.166734	0.279372	0.0740493
SBS17b	0.0511179	0.146362	0.15563		0.0588811	0.19291	0.0237286
SBS18	0.753497	0.536941	0.230676		0.651409	0.496965	0.452174
SBS19	0.284849	0.258045	0.119768		0.26746	0.282451	0.118369
SBS20	0.334275	0.391903	0.152733		0.419749	0.316756	0.275289
SBS21	0.259398	0.304987	0.17026		0.297996	0.28455	0.0649059
SBS22	0.143128	0.348045	0.418609		0.231881	0.357397	0.182283
SBS23	0.290344	0.245915	0.102971		0.267923	0.261439	0.116603
SBS24	0.552075	0.500486	0.215432		0.482816	0.416882	0.741034
SBS25	0.577501	0.718547	0.634555		0.653993	0.739999	0.372628
SBS26	0.342173	0.516061	0.281278		0.431487	0.477577	0.0895997
SBS27	0.176566	0.245643	0.170367		0.278439	0.222129	0.136121
SBS28	0.133303	0.171397	0.127292		0.0659	0.205503	0.0340243
SBS29	0.686541	0.520853	0.201458		0.60992	0.436294	0.680295
SBS30	0.349322	0.337146	0.131142		0.327351	0.36514	0.117724
SBS31	0.315685	0.382563	0.287772		0.352883	0.38478	0.275894
SBS32	0.420838	0.431423	0.164695		0.437644	0.435706	0.192184
SBS33	0.155715	0.270417	0.0990325		0.204383	0.248206	0.0553704
SBS34	0.204772	0.18868	0.178147		0.204281	0.203772	0.0779198
SBS35	0.352839	0.525949	0.483868		0.434483	0.48068	0.612572
SBS36	0.602485	0.454305	0.176313		0.521171	0.400157	0.440277
SBS37	0.407534	0.588478	0.337723		0.476109	0.570759	0.111448
SBS38	0.291384	0.25534	0.0944116		0.317175	0.175509	0.232986
SBS39	0.354234	0.702294	0.409024		0.395716	0.717001	0.27197
SBS40	0.669443	0.894843	0.515296		0.675287	0.892523	0.489096
SBS41	0.412078	0.494143	0.413736		0.399178	0.537351	0.134428
SBS42	0.43783	0.464385	0.21576		0.418326	0.438206	0.44757
SBS43	0.139476	0.260518	0.126025		0.199393	0.227441	0.0759677
SBS44	0.51628	0.520373	0.239776		0.569472	0.490759	0.224734
SBS45	0.320015	0.316431	0.104149		0.34018	0.222099	0.375178
SBS46	0.425819	0.552131	0.34371		0.493628	0.516972	0.166413
SBS47	0.345423	0.369636	0.185834		0.351602	0.369088	0.168807
SBS48	0.0547217	0.0547585	0.0138669		0.0267354	0.0450639	0.0178517
SBS49	0.131728	0.106623	0.0319709		0.135166	0.0773718	0.0875529
SBS50	0.392735	0.494547	0.161044		0.413347	0.452538	0.391051
SBS51	0.374106	0.493529	0.231614		0.414632	0.487996	0.148243
SBS52	0.30922	0.251065	0.101863		0.210011	0.223741	0.170563
SBS53	0.258439	0.218017	0.119		0.263363	0.171893	0.13661
SBS54	0.19467	0.368836	0.16872		0.267018	0.336772	0.0942893
SBS55	0.0974905	0.213909	0.121972		0.152782	0.189656	0.0750418
SBS56	0.399695	0.330161	0.120143		0.358662	0.298216	0.248103
SBS57	0.359139	0.456198	0.337131		0.408353	0.49043	0.123728
SBS58	0.40893	0.502732	0.231103		0.443604	0.500529	0.159054
SBS59	0.418398	0.203869	0.118405		0.343534	0.181073	0.303403
SBS60	0.0275133	0.106466	0.0552338		0.0788206	0.0813815	0.0256246
SBS84	0.366872	0.408613	0.167575		0.356817	0.414965	0.167426
SBS85	0.338996	0.453494	0.411829		0.414696	0.496738	0.113485
SBS86	0.22405	0.429646	0.21705		0.234622	0.438139	0.140122
SBS87	0.407608	0.205415	0.158604		0.43466	0.201261	0.0929517
SBS88	0.351107	0.39021	0.314036		0.402343	0.418742	0.0837478
SBS89	0.528991	0.809832	0.480116		0.615839	0.785668	0.436273
SBS90	0.173223	0.20963	0.424868		0.21964	0.259718	0.0734648
SBS91	0.262743	0.216713	0.0799674		0.172589	0.198099	0.183062
SBS92	0.57447	0.691718	0.348171		0.611315	0.66137	0.30668
SBS93	0.442517	0.594507	0.490495		0.448209	0.628397	0.209774
SBS94	0.609351	0.643643	0.403423		0.636105	0.588081	0.590987

[truncated: 3 more sheets: Figure S5, Figure S6, Figure S7]
